# Supplementary material for: PTBP1 plays an important role in the development of gastric cancer
Source: Cancer Cell Int. 2023 Sep 5;23:195. doi: 10.1186/s12935-023-03043-0 (PMC10478210; doi:10.1186/s12935-023-03043-0)
Supplement: Supplementary file 3 — Gastric cancer tissue microarray HStmA180Su17 cases and array layout table [file 12935_2023_3043_MOESM3_ESM.xlsx]

## Sheet: Result of return visit
HE formal code	Organs	Sample coding	Case code	HE temporary code	Slice type	Section area	Date of return visit	Normal tissue	Percentage of normal tissue	Inflamed tissue	Percentage of inflamed tissue	Intraepithelial neoplasia (low grade)	Percentage of intraepithelial neoplasia (low grade)	Intraepithelial neoplasia (high grade)	Percentage of intraepithelial neoplasia (high grade)	Other precancerous lesions	Percentage of other precancerous lesions	Tumor Tissue 1	Tumor tissue 1 percent	Tumor tissue 1 grade	Tumor Tissue 2	Tumor tissue 2 percent	Tumor tissue 2 grades	Other lesions	Percentage of other lesions	Return visit teacher	Return visit documents	Notes for Return Visit	Number of pellets taken
D09A1166-B31-C1	D09	D09A1166-B30-C1	D09A1166	D09A1166-B31-C1	Paraffin		2018-09-13											Adenocarcinoma		Grade Ⅱ-Ⅲ						Zhu Shizhang	I11-020, I12-090, XT13-005, XT18-024		1
D09A1166-B31-P1	D09	D09A1166-B30-P1	D09A1166	D09A1166-B31-P1	Paraffin		2018-09-13	Acidous mucosa																		Zhu Shizhang	I11-020, XT13-005, XT18-024		1
D09A1170-B31-C1	D09	D09A1170-B30-C1	D09A1170	D09A1170-B31-C1	Paraffin		2018-09-13											Adenocarcinoma		Grade Ⅲ						Zhu Shizhang	I11-020, I12-090, XT13-005, XT18-024		1
D09A1170-B31-P1	D09	D09A1170-B30-P1	D09A1170	D09A1170-B31-P1	Paraffin		2018-09-13																			Zhu Shi Zhang	XT13-005, XT18-024	Mucous membrane free	0
D09A1171-B31-C1	D09	D09A1171-B30-C1	D09A1171	D09A1171-B31-C1	Paraffin		2018-09-13											Adenocarcinoma		Class Ⅱ						Zhu Shizhang	I11-020, I12-090, XT13-005, XT18-024		1
D09A1171-B31-P1	D09	D09A1171-B30-P1	D09A1171	D09A1171-B31-P1	Paraffin		2018-09-13	Acidous mucosa																		Zhu Shizhang	XT13-005, XT18-024		1
D09A1172-B31-C1	D09	D09A1172-B30-C1	D09A1172	D09A1172-B31-C1	Paraffin		2018-09-13											Adenocarcinoma		Class Ⅲ						Zhu Shizhang	I11-020, I12-090, XT13-005, XT18-024		1
D09A1172-B31-P1	D09	D09A1172-B30-P1	D09A1172	D09A1172-B31-P1	Paraffin		2018-09-13	Acidous mucosa																		Zhu Shizhang	I11-020, XT13-005, XT18-024		1
D09A1173-B31-C1	D09	D09A1173-B30-C1	D09A1173	D09A1173-B31-C1	Paraffin		2018-09-13											Adenocarcinoma		Class Ⅲ						Zhu Shizhang	I11-020, I12-090, XT13-005, XT18-024		1
D09A1173-B31-P1	D09	D09A1173-B30-P1	D09A1173	D09A1173-B31-P1	Paraffin		2018-09-13	Acidous mucosa																		Zhu Shizhang	I11-020, XT13-005, XT18-024		1
D09A1174-B31-C1	D09	D09A1174-B30-C1	D09A1174	D09A1174-B31-C1	Paraffin		2018-09-13											Adenocarcinoma		Class Ⅱ						Zhu Shizhang	I11-020, I12-090, XT13-005, XT18-024		1
D09A1174-B31-P1	D09	D09A1174-B30-P1	D09A1174	D09A1174-B31-P1	Paraffin		2018-09-13	Acidous mucosa																		Zhu Shizhang	I11-020, XT13-005, XT18-024		1
D09A1176-B31-C1	D09	D09A1176-B30-C1	D09A1176	D09A1176-B31-C1	Paraffin		2018-09-13											Adenocarcinoma		Grade Ⅱ-Ⅲ						Zhu Shizhang	I11-020, XT13-005, XT18-024		1
D09A1176-B31-P1	D09	D09A1176-B30-P1	D09A1176	D09A1176-B31-P1	Paraffin		2018-09-13	Acidous mucosa																		Zhu Shizhang	XT13-005, XT18-024		1
D09A1177-B31-C1	D09	D09A1177-B30-C1	D09A1177	D09A1177-B31-C1	Paraffin		2018-09-13											Adenocarcinoma		Class Ⅲ						Zhu Shizhang	XT13-030, XT18-024		1
D09A1177-B31-P1	D09	D09A1177-B30-P1	D09A1177	D09A1177-B31-P1	Paraffin		2018-09-13	Acidous mucosa																		Zhu Shizhang	XT13-030, XT18-024		1
D09A1178-B31-C1	D09	D09A1178-B30-C1	D09A1178	D09A1178-B31-C1	Paraffin		2018-09-13											Adenocarcinoma		Class Ⅱ						Zhu Shizhang	I11-020, I12-090, XT13-005, XT18-024		1
D09A1178-B31-P1	D09	D09A1178-B30-P1	D09A1178	D09A1178-B31-P1	Paraffin		2018-09-13	Acidous mucosa																		Zhu Shizhang	XT13-005, XT18-024		1
D09A1179-B31-C1	D09	D09A1179-B30-C1	D09A1179	D09A1179-B31-C1	Paraffin		2018-09-13											Adenocarcinoma		Grade Ⅲ						Zhu Shizhang	I11-020, I12-090, XT13-005, XT18-024		1
D09A1179-B31-P1	D09	D09A1179-B30-P1	D09A1179	D09A1179-B31-P1	Paraffin		2018-09-13	Acidous mucosa																		Zhu Shizhang	I11-020, XT13-005, XT18-024		1
D09A1180-B31-C1	D09	D09A1180-B30-C1	D09A1180	D09A1180-B31-C1	Paraffin		2018-09-13											Adenocarcinoma		Class Ⅲ						Zhu Shizhang	I11-020, I12-090, XT13-005, XT18-024		1
D09A1180-B31-P1	D09	D09A1180-B30-P1	D09A1180	D09A1180-B31-P1	Paraffin		2018-09-13	Acidous mucosa																		Zhu Shizhang	I11-020, XT13-005, XT18-024		1
D09A1181-B31-C1	D09	D09A1181-B30-C1	D09A1181	D09A1181-B31-C1	Paraffin		2018-09-13											Adenocarcinoma		Grade Ⅲ						Zhu Shizhang	I11-020, I12-090, XT13-005, XT18-024		1
D09A1181-B31-P1	D09	D09A1181-B30-P1	D09A1181	D09A1181-B31-P1	Paraffin		2018-09-13	Acidosis intestinalizes mucosa																		Zhu Shizhang	I11-020, XT13-005, XT18-024		1
D09A1183-B31-C1	D09	D09A1183-B30-C1	D09A1183	D09A1183-B31-C1	Paraffin		2018-09-13											Adenocarcinoma		Grade Ⅱ-Ⅲ						Zhu Shizhang	I11-020, I12-090, XT13-005, XT18-024		1
D09A1183-B31-P1	D09	D09A1183-B30-P1	D09A1183	D09A1183-B31-P1	Paraffin		2018-09-13	Acidous mucosa																		Zhu Shizhang	I11-020, XT13-005, XT18-024		1
D09A1184-B31-C1	D09	D09A1184-B30-C1	D09A1184	D09A1184-B31-C1	Paraffin		2018-09-13											Adenocarcinoma		Class Ⅱ						Zhu Shizhang	XT13-030, XT18-024		1
D09A1184-B31-P1	D09	D09A1184-B30-P1	D09A1184	D09A1184-B31-P1	Paraffin		2018-09-13	Acidous mucosa																		Zhu Shizhang	XT13-030, XT18-024		1
D09A1186-B31-C1	D09	D09A1186-B30-C1	D09A1186	D09A1186-B31-C1	Paraffin		2018-09-13											Adenocarcinoma with squamization		Grade Ⅱ-Ⅲ						Zhu Shizhang	XT10-031, XT13-005, XT18-024		1
D09A1186-B31-P1	D09	D09A1186-B30-P1	D09A1186	D09A1186-B31-P1	Paraffin		2018-09-13	Pyloric enterogenous mucosa																		Zhu Shizhang	XT10-031, XT13-005, XT18-024		1
D09A1188-B31-C1	D09	D09A1188-B30-C1	D09A1188	D09A1188-B31-C1	Paraffin		2018-09-13											Adenocarcinoma		Class Ⅲ						Zhu Shizhang	I11-020, I12-090, XT13-005, XT18-024		1
D09A1188-B31-P1	D09	D09A1188-B30-P1	D09A1188	D09A1188-B31-P1	Paraffin		2018-09-13	Acidous mucosa																		Zhu Shizhang	I11-020, XT13-005, XT18-024		1
D09A1189-B31-C1	D09	D09A1189-B30-C1	D09A1189	D09A1189-B31-C1	Paraffin		2018-09-13											Adenocarcinoma		Class Ⅲ						Zhu Shizhang	XT13-005, XT18-024		1
D09A1189-B31-P1	D09	D09A1189-B30-P1	D09A1189	D09A1189-B31-P1	Paraffin		2018-09-13	Acidous mucosa																		Zhu Shizhang	XT13-005, XT18-024		1
D09A1190-B31-C1	D09	D09A1190-B30-C1	D09A1190	D09A1190-B31-C1	Paraffin		2018-09-13											Adenocarcinoma		Class Ⅱ						Zhu Shizhang	XT13-030, XT18-024		1
D09A1190-B31-P1	D09	D09A1190-B30-P1	D09A1190	D09A1190-B31-P1	Paraffin		2018-09-13	Acidous mucosa																		Zhu Shizhang	XT13-030, XT18-024		1
D09A1200-B31-C1	D09	D09A1200-B30-C1	D09A1200	D09A1200-B31-C1	Paraffin		2018-09-13																	Duodenal tissue		Zhu Shi Zhang	XT10-021, XT13-005, XT18-024	Cancer-free	0
D09A1200-B31-P1	D09	D09A1200-B30-P1	D09A1200	D09A1200-B31-P1	Paraffin		2018-09-13	Pyloric enterogenous mucosa																		Zhu Shizhang	XT10-021, XT13-005, XT18-024		1
D09A1201-B31-C1	D09	D09A1201-B30-C1	D09A1201	D09A1201-B31-C1	Paraffin		2018-09-13											Adenocarcinoma		Grade Ⅱ-Ⅲ						Zhu Shizhang	I11-020, I12-090, XT13-005, XT18-024		1
D09A1201-B31-P1	D09	D09A1201-B30-P1	D09A1201	D09A1201-B31-P1	Paraffin		2018-09-13	Acidous mucosa																		Zhu Shizhang	I11-020, XT13-005, XT18-024		1
D09A1204-B31-C1	D09	D09A1204-B30-C1	D09A1204	D09A1204-B31-C1	Paraffin		2018-09-13																			Zhu Shi Zhang	XT13-005, XT18-024	Cancer-free	0
D09A1204-B31-P1	D09	D09A1204-B30-P1	D09A1204	D09A1204-B31-P1	Paraffin		2018-09-13	Acidous mucosa																		Zhu Shizhang	XT13-005, XT18-024		1
D09A1205-B31-C1	D09	D09A1205-B30-C1	D09A1205	D09A1205-B31-C1	Paraffin		2018-09-13											Adenocarcinoma		Grade Ⅱ-Ⅲ						Zhu Shizhang	I11-020, I12-090, XT13-005, XT18-024		1
D09A1205-B31-P1	D09	D09A1205-B30-P1	D09A1205	D09A1205-B31-P1	Paraffin		2018-09-13	Acidous mucosa																		Zhu Shizhang	I11-020, XT13-005, XT18-024		1
D09A1209-B31-C1	D09	D09A1209-B30-C1	D09A1209	D09A1209-B31-C1	Paraffin		2018-09-13											Adenocarcinoma		Grade Ⅱ-Ⅲ						Zhu Shizhang	I11-020, I12-090, XT13-005, XT18-024		1
D09A1209-B31-P1	D09	D09A1209-B30-P1	D09A1209	D09A1209-B31-P1	Paraffin		2018-09-13	Acidous mucosa																		Zhu Shizhang	I11-020, XT13-005, XT18-024		1
D09A1210-B31-C1	D09	D09A1210-B30-C1	D09A1210	D09A1210-B31-C1	Paraffin		2018-09-13																			Zhu Shi Zhang	I11-020, I12-090, XT13-005, XT18-024	Cancer-free	0
D09A1210-B31-P1	D09	D09A1210-B30-P1	D09A1210	D09A1210-B31-P1	Paraffin		2018-09-13	Acidous mucosa																		Zhu Shizhang	I11-020, XT13-005, XT18-024		1
D09A1211-B31-C1	D09	D09A1211-B30-C1	D09A1211	D09A1211-B31-C1	Paraffin		2018-09-13											Adenocarcinoma		Class Ⅱ						Zhu Shizhang	I11-020, I12-090, XT13-005, XT18-024		1
D09A1211-B31-P1	D09	D09A1211-B30-P1	D09A1211	D09A1211-B31-P1	Paraffin		2018-09-13	Acidosis intestinalizes mucosa																		Zhu Shizhang	I11-020, XT13-005, XT18-024		1
D09A1212-B31-C1	D09	D09A1212-B30-C1	D09A1212	D09A1212-B31-C1	Paraffin		2018-09-13											Adenocarcinoma		Grade Ⅲ						Zhu Shizhang	I11-020, I12-090, XT13-005, XT18-024		1
D09A1212-B31-P1	D09	D09A1212-B30-P1	D09A1212	D09A1212-B31-P1	Paraffin		2018-09-13	Acidous mucosa																		Zhu Shizhang	XT13-005, XT18-024		1
D09A1213-B31-C1	D09	D09A1213-B30-C1	D09A1213	D09A1213-B31-C1	Paraffin		2018-09-13											Adenocarcinoma		Grade Ⅱ-Ⅲ						Zhu Shizhang	I11-020, I12-090, XT13-005, XT18-024		1
D09A1213-B31-P1	D09	D09A1213-B30-P1	D09A1213	D09A1213-B31-P1	Paraffin		2018-09-13	Acidous mucosa																		Zhu Shizhang	XT13-005, XT18-024		1
D09A1214-B31-C1	D09	D09A1214-B30-C1	D09A1214	D09A1214-B31-C1	Paraffin		2018-09-13											Adenocarcinoma		Class Ⅱ						Zhu Shizhang	I11-020, XT13-005, XT18-024		1
D09A1214-B31-P1	D09	D09A1214-B30-P1	D09A1214	D09A1214-B31-P1	Paraffin		2018-09-13	Acidosis intestinalizes mucosa																		Zhu Shizhang	XT13-005, XT18-024		1
D09A1215-B31-C1	D09	D09A1215-B30-C1	D09A1215	D09A1215-B31-C1	Paraffin		2018-09-13											Adenocarcinoma		Class Ⅱ						Zhu Shizhang	I11-020, I12-090, XT13-005, XT18-024		1
D09A1215-B31-P2	D09	D09A1215-B30-P2	D09A1215	D09A1215-B31-P2	Paraffin		2018-09-13	Acidous mucosa (incomplete)																		Zhu Shizhang	XT13-005, XT18-024		1
D09A1216-B31-C1	D09	D09A1216-B30-C1	D09A1216	D09A1216-B31-C1	Paraffin		2018-09-13																			Zhu Shi Zhang	XT13-005, XT18-024	Cancer-free	0
D09A1216-B31-P1	D09	D09A1216-B30-P1	D09A1216	D09A1216-B31-P1	Paraffin		2018-09-13	Acidous mucosa																		Zhu Shizhang	XT13-005, XT18-024		1
D09A1218-B31-C1	D09	D09A1218-B30-C1	D09A1218	D09A1218-B31-C1	Paraffin		2018-09-13											Adenocarcinoma		Grade Ⅲ						Zhu Shizhang	XT13-005, XT18-024		1
D09A1218-B31-P1	D09	D09A1218-B30-P1	D09A1218	D09A1218-B31-P1	Paraffin		2018-09-13	Acidous mucosa																		Zhu Shizhang	XT13-005, XT18-024		1
D09A1222-B31-C1	D09	D09A1222-B30-C1	D09A1222	D09A1222-B31-C1	Paraffin		2018-09-13											Adenocarcinoma		Class Ⅲ						Zhu Shizhang	I11-020, I12-090, XT13-005, XT18-024		1
D09A1222-B31-P1	D09	D09A1222-B30-P1	D09A1222	D09A1222-B31-P1	Paraffin		2018-09-13	Acidosis intestinalizes mucosa																		Zhu Shizhang	XT13-005, XT18-024		1
D09A1223-B31-C1	D09	D09A1223-B30-C1	D09A1223	D09A1223-B31-C1	Paraffin		2018-09-13											Adenocarcinoma		Class Ⅲ						Zhu Shizhang	I11-020, I12-090, XT13-005, XT18-024		1
D09A1223-B31-P1	D09	D09A1223-B30-P1	D09A1223	D09A1223-B31-P1	Paraffin		2018-09-13	Acidous mucosa (may contain small amount of cancer)																		Zhu Shizhang	I11-020, XT13-005, XT18-024		1
D09A1224-B31-C1	D09	D09A1224-B30-C1	D09A1224	D09A1224-B31-C1	Paraffin		2018-09-13											Adenocarcinoma		Class Ⅲ						Zhu Shizhang	I11-020, I12-090, XT13-005, XT18-024		1
D09A1224-B31-P1	D09	D09A1224-B30-P1	D09A1224	D09A1224-B31-P1	Paraffin		2018-09-13	Acidous mucosa																		Zhu Shizhang	I11-020, XT13-005, XT18-024		1
D09A1225-B31-C1	D09	D09A1225-B30-C1	D09A1225	D09A1225-B31-C1	Paraffin		2018-09-13											Adenocarcinoma		Class Ⅱ						Zhu Shizhang	I11-020, I12-090, XT13-005, XT18-024		1
D09A1225-B31-P1	D09	D09A1225-B30-P1	D09A1225	D09A1225-B31-P1	Paraffin		2018-09-13	Acidous mucosa																		Zhu Shizhang	I11-020, XT13-005, XT18-024		1
D09A1226-B31-C1	D09	D09A1226-B30-C1	D09A1226	D09A1226-B31-C1	Paraffin		2018-09-13											Adenocarcinoma		Class Ⅱ						Zhu Shizhang	I11-020, I12-090, XT13-005, XT18-024		1
D09A1226-B31-P1	D09	D09A1226-B30-P1	D09A1226	D09A1226-B31-P1	Paraffin		2018-09-13	Acidogenic - pyloric enterogenous mucosa																		Zhu Shizhang	XT13-005, XT18-024		1
D09A1227-B31-C1	D09	D09A1227-B30-C1	D09A1227	D09A1227-B31-C1	Paraffin		2018-09-13											Adenocarcinoma		Grade Ⅱ-Ⅲ						Zhu Shizhang	I11-020, I12-090, XT13-005, XT18-024		1
D09A1227-B31-P1	D09	D09A1227-B30-P1	D09A1227	D09A1227-B31-P1	Paraffin		2018-09-13	Acidous mucosa																		Zhu Shizhang	XT13-005, XT18-024		1
D09A1228-B31-C1	D09	D09A1228-B30-C1	D09A1228	D09A1228-B31-C1	Paraffin		2018-09-13											Adenocarcinoma		Class Ⅲ						Zhu Shizhang	I11-020, I12-090, XT13-005, XT18-024		1
D09A1228-B31-P1	D09	D09A1228-B30-P1	D09A1228	D09A1228-B31-P1	Paraffin		2018-09-13																			Zhu Shi Zhang	I11-020, XT13-005, XT18-024	Free of mucous membranes, finished	0
D09A1234-B31-C1	D09	D09A1234-B30-C1	D09A1234	D09A1234-B31-C1	Paraffin		2018-09-13																			Zhu Shi Zhang	I11-020, XT13-005, XT18-024	Cancer is rare	0
D09A1234-B31-P1	D09	D09A1234-B30-P1	D09A1234	D09A1234-B31-P1	Paraffin		2018-09-13	Acidous mucosa																		Zhu Shizhang	I11-020, XT13-005, XT18-024		1
D09A1235-B31-C1	D09	D09A1235-B30-C1	D09A1235	D09A1235-B31-C1	Paraffin		2018-09-13											Adenocarcinoma		Grade Ⅱ-Ⅲ						Zhu Shizhang	I11-020, I12-090, XT13-005, XT18-024		1
D09A1235-B31-P1	D09	D09A1235-B30-P1	D09A1235	D09A1235-B31-P1	Paraffin		2018-09-13	Pyloric enterogenous mucosa																		Zhu Shizhang	I11-020, XT13-005, XT18-024		1
D09A1236-B31-C1	D09	D09A1236-B30-C1	D09A1236	D09A1236-B31-C1	Paraffin		2018-09-13											Adenocarcinoma		Class Ⅱ						Zhu Shizhang	I11-020, I12-090, XT13-005, XT18-024		1
D09A1236-B31-P1	D09	D09A1236-B30-P1	D09A1236	D09A1236-B31-P1	Paraffin		2018-09-13	Acidous mucosa (containing small amount of cancer)																		Zhu Shizhang	I11-020, XT13-005, XT18-024		1
D09A1238-B31-C1	D09	D09A1238-B30-C1	D09A1238	D09A1238-B31-C1	Paraffin		2018-09-13											Adenocarcinoma		Grade Ⅱ-Ⅲ						Zhu Shizhang	I11-020, I12-090, XT13-005, XT18-024		1
D09A1238-B31-P1	D09	D09A1238-B30-P1	D09A1238	D09A1238-B31-P1	Paraffin		2018-09-13	Acidous mucosa (may contain small amount of cancer)																		Zhu Shizhang	I11-020, XT13-005, XT18-024		1
D09A1239-B31-C1	D09	D09A1239-B30-C1	D09A1239	D09A1239-B31-C1	Paraffin		2018-09-13											Adenocarcinoma		Grade Ⅱ-Ⅲ						Zhu Shizhang	I11-020, I12-090, XT13-005, XT18-024		1
D09A1239-B31-P1	D09	D09A1239-B30-P1	D09A1239	D09A1239-B31-P1	Paraffin		2018-09-13	Acidous mucosa																		Zhu Shizhang	XT13-005, XT18-024		1
D09A1240-B31-C1	D09	D09A1240-B30-C1	D09A1240	D09A1240-B31-C1	Paraffin		2018-09-13											Adeno-squamous carcinoma								Zhu Shi Zhang	XT13-005, XT18-024		1
D09A1240-B31-P1	D09	D09A1240-B30-P1	D09A1240	D09A1240-B31-P1	Paraffin		2018-09-13	Acidous mucosa																		Zhu Shizhang	XT13-005, XT18-024		1
D09A1241-B31-C1	D09	D09A1241-B30-C1	D09A1241	D09A1241-B31-C1	Paraffin		2018-09-13											Adenocarcinoma		Class Ⅲ						Zhu Shizhang	I11-020, I12-090, XT13-005, XT18-024		1
D09A1241-B31-P1	D09	D09A1241-B30-P1	D09A1241	D09A1241-B31-P1	Paraffin		2018-09-13	Acidous mucosa																		Zhu Shizhang	I11-020, XT13-005, XT18-024		1
D09A1243-B31-C1	D09	D09A1243-B30-C1	D09A1243	D09A1243-B31-C1	Paraffin		2018-09-13											Adenocarcinoma		Class Ⅲ						Zhu Shizhang	I11-020, I12-090, XT13-005, XT18-024		1
D09A1243-B31-P1	D09	D09A1243-B30-P1	D09A1243	D09A1243-B31-P1	Paraffin		2018-09-13	Pyloric enterogenous mucosa																		Zhu Shizhang	I11-020, XT13-005, XT18-024		1
D09A1245-B31-C1	D09	D09A1245-B30-C1	D09A1245	D09A1245-B31-C1	Paraffin		2018-09-13											Adenocarcinoma		Class Ⅱ						Zhu Shizhang	I11-020, XT13-005, XT18-024		1
D09A1245-B31-P1	D09	D09A1245-B30-P1	D09A1245	D09A1245-B31-P1	Paraffin		2018-09-13	Acidosis intestinalizes mucosa																		Zhu Shizhang	XT13-005, XT18-024		1
D09A1246-B31-C1	D09	D09A1246-B30-C1	D09A1246	D09A1246-B31-C1	Paraffin		2018-09-13											Adenocarcinoma		Class Ⅲ						Zhu Shizhang	I11-020, I12-090, XT13-005, XT18-024		1
D09A1246-B31-P1	D09	D09A1246-B30-P1	D09A1246	D09A1246-B31-P1	Paraffin		2018-09-13																			Zhu Shi Zhang	I17-010-1, XT18-024	Paracancer rare	0
D09A1248-B31-C1	D09	D09A1248-B30-C1	D09A1248	D09A1248-B31-C1	Paraffin		2018-09-13											Adenocarcinoma		Class Ⅱ						Zhu Shizhang	I11-020, I12-090, XT13-005, XT18-024		1
D09A1248-B31-P1	D09	D09A1248-B30-P1	D09A1248	D09A1248-B31-P1	Paraffin		2018-09-13	Acidosis intestinalizes mucosa																		Zhu Shizhang	I11-020, XT13-005, XT18-024		1
D09A1250-B31-C1	D09	D09A1250-B30-C1	D09A1250	D09A1250-B31-C1	Paraffin		2018-09-13											Adenocarcinoma		Class Ⅲ						Zhu Shizhang	XT13-005, XT18-024		1
D09A1250-B31-P1	D09	D09A1250-B30-P1	D09A1250	D09A1250-B31-P1	Paraffin		2018-09-13	Pyloric enterogenous mucosa																		Zhu Shizhang	XT13-005, XT18-024		1
D09A1251-B31-C1	D09	D09A1251-B30-C1	D09A1251	D09A1251-B31-C1	Paraffin		2018-09-13											Adenocarcinoma		Class Ⅲ						Zhu Shizhang	I11-020, I12-090, XT13-005, XT18-024		1
D09A1251-B31-P1	D09	D09A1251-B30-P1	D09A1251	D09A1251-B31-P1	Paraffin		2018-09-13	Acidous mucosa																		Zhu Shizhang	XT13-005, XT18-024		1
D09A1252-B31-C1	D09	D09A1252-B30-C1	D09A1252	D09A1252-B31-C1	Paraffin		2018-09-13											Adenocarcinoma		Class Ⅲ						Zhu Shizhang	XT13-005, XT18-024		1
D09A1252-B31-P1	D09	D09A1252-B30-P1	D09A1252	D09A1252-B31-P1	Paraffin		2018-09-13	Acidosis intestinalizes mucosa																		Zhu Shizhang	XT13-005, XT18-024		1
D09A1255-B31-C1	D09	D09A1255-B30-C1	D09A1255	D09A1255-B31-C1	Paraffin		2018-09-13											Adenocarcinoma		Class Ⅲ						Zhu Shizhang	I11-020, I12-090, XT13-005, XT18-024		1
D09A1255-B31-P1	D09	D09A1255-B30-P1	D09A1255	D09A1255-B31-P1	Paraffin		2018-09-13	Pyloric mucosa																		Zhu Shizhang	I11-020, XT13-005, XT18-024		1
D09A1256-B31-C1	D09	D09A1256-B30-C1	D09A1256	D09A1256-B31-C1	Paraffin		2018-09-13											Adenocarcinoma		Class Ⅲ						Zhu Shizhang	I11-020, I12-090, XT13-005, XT18-024		1
D09A1256-B31-P1	D09	D09A1256-B30-P1	D09A1256	D09A1256-B31-P1	Paraffin		2018-09-13	Pyloric enterogenous mucosa																		Zhu Shizhang	XT13-005, XT18-024		1
D09A1258-B31-C1	D09	D09A1258-B30-C1	D09A1258	D09A1258-B31-C1	Paraffin		2018-09-13											Adenocarcinoma		Class Ⅲ						Zhu Shizhang	I11-020, XT13-005, XT18-024		1
D09A1258-B31-P1	D09	D09A1258-B30-P1	D09A1258	D09A1258-B31-P1	Paraffin		2018-09-13																	Duodenal mucosa		Zhu Shizhang	I11-020, XT13-005, XT18-024		1
D09A1259-B31-C1	D09	D09A1259-B30-C1	D09A1259	D09A1259-B31-C1	Paraffin		2018-09-13											Adenocarcinoma		Class Ⅱ						Zhu Shizhang	I11-020, I12-090, XT13-005, XT18-024		1
D09A1259-B31-P1	D09	D09A1259-B30-P1	D09A1259	D09A1259-B31-P1	Paraffin		2018-09-13	Acidous mucosa																		Zhu Shizhang	XT13-005, XT18-024		1
D09A1260-B31-C1	D09	D09A1260-B30-C1	D09A1260	D09A1260-B31-C1	Paraffin		2018-09-13											Adenocarcinoma		Class Ⅱ						Zhu Shizhang	I11-020, I12-090, XT13-005, XT18-024		1
D09A1260-B31-P1	D09	D09A1260-B30-P1	D09A1260	D09A1260-B31-P1	Paraffin		2018-09-13	Acidous mucosa																		Zhu Shizhang	XT13-005, XT18-024		1
D09A1262-B31-C1	D09	D09A1262-B30-C1	D09A1262	D09A1262-B31-C1	Paraffin		2018-09-13											Adenocarcinoma		Class Ⅲ						Zhu Shizhang	XT13-005, XT18-024		1
D09A1262-B31-P1	D09	D09A1262-B30-P1	D09A1262	D09A1262-B31-P1	Paraffin		2018-09-13	Pyloric enterogenous mucosa																		Zhu Shizhang	XT13-005, XT18-024		1
D09A1263-B31-C1	D09	D09A1263-B30-C1	D09A1263	D09A1263-B31-C1	Paraffin		2018-09-13											Adenocarcinoma		Class Ⅲ						Zhu Shizhang	I11-020, I12-090, XT13-005, XT18-024		1
D09A1263-B31-P1	D09	D09A1263-B30-P1	D09A1263	D09A1263-B31-P1	Paraffin		2018-09-13	Acidous mucosa																		Zhu Shizhang	I11-020, XT13-005, XT18-024		1
D09A1265-B31-C1	D09	D09A1265-B30-C1	D09A1265	D09A1265-B31-C1	Paraffin		2018-09-13											Adenocarcinoma		Grade Ⅱ-Ⅲ						Zhu Shizhang	I11-020, I12-090, XT13-005, XT18-024		1
D09A1265-B31-P1	D09	D09A1265-B30-P1	D09A1265	D09A1265-B31-P1	Paraffin		2018-09-13	Acidous mucosa																		Zhu Shizhang	XT13-005, XT18-024		1
D09A1281-B31-C1	D09	D09A1281-B30-C1	D09A1281	D09A1281-B31-C1	Paraffin		2018-09-13											Adenocarcinoma		Class Ⅲ						Zhu Shizhang	I11-020, I12-090, XT13-005, XT18-024		1
D09A1281-B31-P1	D09	D09A1281-B30-P1	D09A1281	D09A1281-B31-P1	Paraffin		2018-09-13	Acidous mucosa (containing small amount of cancer)																		Zhu Shizhang	XT13-005, XT18-024		1
D09A1283-B31-C1	D09	D09A1283-B30-C1	D09A1283	D09A1283-B31-C1	Paraffin		2018-09-13											Adenocarcinoma		Class Ⅲ						Zhu Shizhang	XT13-005, XT18-024		1
D09A1283-B31-P1	D09	D09A1283-B30-P1	D09A1283	D09A1283-B31-P1	Paraffin		2018-09-13	Cardia mucosa																		Zhu Shizhang	XT13-005, XT18-024		1
D09A1285-B31-C1	D09	D09A1285-B30-C1	D09A1285	D09A1285-B31-C1	Paraffin		2018-09-13											Adenocarcinoma		Class Ⅲ						Zhu Shizhang	XT13-005, XT18-024		1
D09A1285-B31-P1	D09	D09A1285-B30-P1	D09A1285	D09A1285-B31-P1	Paraffin		2018-09-13	Acidous mucosa																		Zhu Shizhang	XT13-005, XT18-024		1
D09A1286-B31-C1	D09	D09A1286-B30-C1	D09A1286	D09A1286-B31-C1	Paraffin		2018-09-13											Adenocarcinoma		Class Ⅱ						Zhu Shizhang	I11-020, I12-090, XT13-005, XT18-024		1
D09A1286-B31-P1	D09	D09A1286-B30-P1	D09A1286	D09A1286-B31-P1	Paraffin		2018-09-13	Acidous mucosa																		Zhu Shizhang	I11-020, XT13-005, XT18-024		1
D09A1288-B31-C1	D09	D09A1288-B30-C1	D09A1288	D09A1288-B31-C1	Paraffin		2018-09-13											Adenocarcinoma		Grade Ⅱ-Ⅲ						Zhu Shizhang	I11-020, XT13-005, XT18-024		1
D09A1288-B31-P1	D09	D09A1288-B30-P1	D09A1288	D09A1288-B31-P1	Paraffin		2018-09-13	Acidous mucosa																		Zhu Shizhang	I11-020, XT13-005, XT18-024		1
D09A1290-B31-C1	D09	D09A1290-B30-C1	D09A1290	D09A1290-B31-C1	Paraffin		2018-09-13											Adenocarcinoma		Class Ⅲ						Zhu Shizhang	I11-020, I12-090, XT13-005, XT18-024		1
D09A1290-B31-P1	D09	D09A1290-B30-P1	D09A1290	D09A1290-B31-P1	Paraffin		2018-09-13	Acidous mucosa																		Zhu Shizhang	I11-020, XT13-005, XT18-024		1
D09A1291-B31-C1	D09	D09A1291-B30-C1	D09A1291	D09A1291-B31-C1	Paraffin		2018-09-13											Adenocarcinoma		Grade Ⅱ-Ⅲ						Zhu Shizhang	I11-020, I12-090, XT13-005, XT18-024		1
D09A1291-B31-P1	D09	D09A1291-B30-P1	D09A1291	D09A1291-B31-P1	Paraffin		2018-09-13	Acidous mucosa																		Zhu Shizhang	I11-020, XT13-005, XT18-024		1
D09A1292-B31-C1	D09	D09A1292-B30-C1	D09A1292	D09A1292-B31-C1	Paraffin		2018-09-13											Adenocarcinoma		Class Ⅱ						Zhu Shizhang	I11-020, I12-090, XT13-005, XT18-024		1
D09A1292-B31-P1	D09	D09A1292-B30-P1	D09A1292	D09A1292-B31-P1	Paraffin		2018-09-13	Pyloric enterogenous mucosa																		Zhu Shizhang	I11-020, XT13-005, XT18-024		1
D09A1296-B31-C1	D09	D09A1296-B30-C1	D09A1296	D09A1296-B31-C1	Paraffin		2018-09-13											Adenocarcinoma		Grade Ⅱ-Ⅲ						Zhu Shizhang	I11-020, I12-090, XT13-005, XT18-024		1
D09A1296-B31-P1	D09	D09A1296-B30-P1	D09A1296	D09A1296-B31-P1	Paraffin		2018-09-13	Acidous mucosa																		Zhu Shizhang	I11-020, XT13-005, XT18-024		1
D09A1297-B31-C1	D09	D09A1297-B30-C1	D09A1297	D09A1297-B31-C1	Paraffin		2018-09-13											Adenocarcinoma		Class Ⅲ						Zhu Shizhang	I11-020, I12-090, XT13-005, XT18-024		1
D09A1297-B31-P1	D09	D09A1297-B30-P1	D09A1297	D09A1297-B31-P1	Paraffin		2018-09-13	Acidous mucosa																		Zhu Shizhang	I11-020, XT13-005, XT18-024		1
D09A1298-B31-C1	D09	D09A1298-B30-C1	D09A1298	D09A1298-B31-C1	Paraffin		2018-09-13											Adenocarcinoma		Class Ⅱ						Zhu Shizhang	I11-020, I12-090, XT13-005, XT18-024		1
D09A1298-B31-P1	D09	D09A1298-B30-P1	D09A1298	D09A1298-B31-P1	Paraffin		2018-09-13	Acidous mucosa																		Zhu Shizhang	XT13-005, XT18-024		1
D09A1299-B31-C1	D09	D09A1299-B30-C1	D09A1299	D09A1299-B31-C1	Paraffin		2018-09-13											Adenocarcinoma		Class Ⅱ						Zhu Shizhang	XT13-005, XT18-024		1
D09A1299-B31-P1	D09	D09A1299-B30-P1	D09A1299	D09A1299-B31-P1	Paraffin		2018-09-13	Pyloric enterogenous mucosa																		Zhu Shizhang	XT13-005, XT18-024		1
D09A1300-B31-C1	D09	D09A1300-B30-C1	D09A1300	D09A1300-B31-C1	Paraffin		2018-09-13											Adenocarcinoma		Class Ⅲ						Zhu Shizhang	I11-020, I12-090, XT13-005, XT18-024		1
D09A1300-B31-P1	D09	D09A1300-B30-P1	D09A1300	D09A1300-B31-P1	Paraffin		2018-09-13	Acidous mucosa																		Zhu Shizhang	I11-020, XT13-005, XT18-024		1
D09A1301-B31-C1	D09	D09A1301-B30-C1	D09A1301	D09A1301-B31-C1	Paraffin		2018-09-13																			Zhu Shi Zhang	I11-020, I12-090, XT13-005, XT18-024	Cancer is rare	0
D09A1301-B31-P1	D09	D09A1301-B30-P1	D09A1301	D09A1301-B31-P1	Paraffin		2018-09-13	Acidous mucosa																		Zhu Shizhang	I11-020, XT13-005, XT18-024		1
D09A1302-B31-C1	D09	D09A1302-B30-C1	D09A1302	D09A1302-B31-C1	Paraffin		2018-09-13											Adenocarcinoma		Class Ⅲ						Zhu Shizhang	I11-020, I12-090, XT13-005, XT18-024		1
D09A1302-B31-P1	D09	D09A1302-B30-P1	D09A1302	D09A1302-B31-P1	Paraffin		2018-09-13	Acidous mucosa																		Zhu Shizhang	I11-020, XT13-005, XT18-024		1
D09A1304-B31-C1	D09	D09A1304-B30-C1	D09A1304	D09A1304-B31-C1	Paraffin		2018-09-13											Adenocarcinoma		Class Ⅲ						Zhu Shizhang	I11-020, I12-090, XT13-005, XT18-024		1
D09A1304-B31-P1	D09	D09A1304-B30-P1	D09A1304	D09A1304-B31-P1	Paraffin		2018-09-13	Pyloric mucosa																		Zhu Shizhang	XT13-005, XT18-024		1
D09A1305-B31-C1	D09	D09A1305-B30-C1	D09A1305	D09A1305-B31-C1	Paraffin		2018-09-13											Adenocarcinoma		Class Ⅲ						Zhu Shizhang	I11-020, I12-090, XT13-005, XT18-024		1
D09A1305-B31-P1	D09	D09A1305-B30-P1	D09A1305	D09A1305-B31-P1	Paraffin		2018-09-13	Acidous mucosa																		Zhu Shizhang	XT13-005, XT18-024		1
D09A1306-B31-C1	D09	D09A1306-B30-C1	D09A1306	D09A1306-B31-C1	Paraffin		2018-09-13																			Zhu Shi Zhang	I11-020, I12-090, XT13-005, XT18-024	Cancer is rare	0
D09A1306-B31-P1	D09	D09A1306-B30-P1	D09A1306	D09A1306-B31-P1	Paraffin		2018-09-13	Acidous mucosa																		Zhu Shizhang	I17-010-1, XT18-024		1
D09A1307-B31-C1	D09	D09A1307-B30-C1	D09A1307	D09A1307-B31-C1	Paraffin		2018-09-13											Adenocarcinoma		Class Ⅱ						Zhu Shizhang	I11-020, I12-090, XT13-005, XT18-024		1
D09A1307-B31-P1	D09	D09A1307-B30-P1	D09A1307	D09A1307-B31-P1	Paraffin		2018-09-13	Acidous mucosa																		Zhu Shizhang	I11-020, XT13-005, XT18-024		1
D09A1308-B31-C1	D09	D09A1308-B30-C1	D09A1308	D09A1308-B31-C1	Paraffin		2018-09-13											Adenocarcinoma		Class Ⅲ						Zhu Shizhang	XT13-005, XT18-024		1
D09A1308-B31-P1	D09	D09A1308-B30-P1	D09A1308	D09A1308-B31-P1	Paraffin		2018-09-13	Acidosis intestinalizes mucosa																		Zhu Shizhang	XT13-005, XT18-024		1
D09A1309-B31-C1	D09	D09A1309-B30-C1	D09A1309	D09A1309-B31-C1	Paraffin		2018-09-13																			Zhu Shi Zhang	I11-020, I12-090, XT13-005, XT18-024	Cancer is rare	0
D09A1309-B31-P1	D09	D09A1309-B30-P1	D09A1309	D09A1309-B31-P1	Paraffin		2018-09-13	Pyloric mucosa																		Zhu Shizhang	I11-020, XT13-005, XT18-024		1
D09A1310-B31-C1	D09	D09A1310-B30-C1	D09A1310	D09A1310-B31-C1	Paraffin		2018-09-13											Adenocarcinoma		Class Ⅲ						Zhu Shizhang	I11-020, I12-090, XT13-005, XT18-024		1
D09A1310-B31-P1	D09	D09A1310-B30-P1	D09A1310	D09A1310-B31-P1	Paraffin		2018-09-13	Acidous mucosa																		Zhu Shizhang	I11-020, XT13-005, XT18-024		1
D09A1311-B31-C1	D09	D09A1311-B30-C1	D09A1311	D09A1311-B31-C1	Paraffin		2018-09-13											Adenocarcinoma		Class Ⅱ						Zhu Shizhang	I11-020, I12-090, XT13-005, XT18-024		1
D09A1311-B31-P1	D09	D09A1311-B30-P1	D09A1311	D09A1311-B31-P1	Paraffin		2018-09-13	Acidous mucosa																		Zhu Shizhang	I11-020, XT13-005, XT18-024		1
D09A1455-B31-C1	D09	D09A1455-B30-C1	D09A1455	D09A1455-B31-C1	Paraffin		2018-09-13											Adenocarcinoma		Grade Ⅱ-Ⅲ						Zhu Shizhang	XT13-005, XT18-024		1
D09A1455-B31-P1	D09	D09A1455-B30-P1	D09A1455	D09A1455-B31-P1	Paraffin		2018-09-13	Pyloric enterogenous mucosa																		Zhu Shizhang	XT13-005, XT18-024		1
D09A1457-B31-C1	D09	D09A1457-B30-C1	D09A1457	D09A1457-B31-C1	Paraffin		2018-09-13	Pyloric enterogenous mucosa																		Zhu Shizhang	I11-020, I12-090, XT13-005, XT18-024		1
D09A1457-B31-P1	D09	D09A1457-B30-P1	D09A1457	D09A1457-B31-P1	Paraffin		2018-09-13	Acidous mucosa																		Zhu Shizhang	I11-020, XT13-005, XT18-024		1
D09A1460-B31-C1	D09	D09A1460-B30-C1	D09A1460	D09A1460-B31-C1	Paraffin		2018-09-13											Adenocarcinoma (less)		Grade Ⅱ						Zhu Shizhang	I11-020, I12-090, XT13-005, XT18-024		1
D09A1460-B31-P1	D09	D09A1460-B30-P1	D09A1460	D09A1460-B31-P1	Paraffin		2018-09-13	Acidous mucosa																		Zhu Shizhang	I11-020, XT13-005, XT18-024		1
D09A1461-B31-C1	D09	D09A1461-B30-C1	D09A1461	D09A1461-B31-C1	Paraffin		2018-09-13											Adenocarcinoma		Class Ⅱ						Zhu Shizhang	XT13-030, XT18-024		1
D09A1461-B31-P1	D09	D09A1461-B30-P1	D09A1461	D09A1461-B31-P1	Paraffin		2018-09-13	Acidous mucosa																		Zhu Shizhang	XT13-030, XT18-024		1
D09A1468-B31-C1	D09	D09A1468-B30-C1	D09A1468	D09A1468-B31-C1	Paraffin		2018-09-13											Adenocarcinoma		Grade Ⅱ-Ⅲ						Zhu Shizhang	XT13-030, XT18-024		1
D09A1468-B31-P1	D09	D09A1468-B30-P1	D09A1468	D09A1468-B31-P1	Paraffin		2018-09-13	Acidous mucosa																		Zhu Shizhang	XT13-030, XT18-024		1
D09A1491-B31-C1	D09	D09A1491-B30-C1	D09A1491	D09A1491-B31-C1	Paraffin		2018-09-13											Adenocarcinoma		Class Ⅱ						Zhu Shizhang	I11-020, XT13-005, XT18-024		1
D09A1491-B31-P1	D09	D09A1491-B30-P1	D09A1491	D09A1491-B31-P1	Paraffin		2018-09-13																	Duodenal mucosa		Zhu Shizhang	I11-020, XT13-005, XT18-024		1
D09A1567-B31-C1	D09	D09A1567-B30-C1	D09A1567	D09A1567-B31-C1	Paraffin		2018-09-13											Adenocarcinoma		Class Ⅱ						Zhu Shizhang	XT13-030, XT18-024		1
D09A1567-B31-P1	D09	D09A1567-B30-P1	D09A1567	D09A1567-B31-P1	Paraffin		2018-09-13	Acidous mucosa																		Zhu Shizhang	XT13-030, XT18-024		1
D09A1656-B31-C1	D09	D09A1656-B30-C1	D09A1656	D09A1656-B31-C1	Paraffin		2018-09-13											Adenocarcinoma		Class Ⅱ-Ⅲ						Zhu Shizhang	, XT18-024		1
D09A1656-B31-P1	D09	D09A1656-B30-P1	D09A1656	D09A1656-B31-P1	Paraffin		2018-09-13	Acidous mucosa																		Zhu Shizhang	, XT18-024		1
D09A1672-B31-C1	D09	D09A1672-B30-C1	D09A1672	D09A1672-B31-C1	Paraffin		2018-09-13											Adenocarcinoma		Grade Ⅲ						Zhu Shizhang	XT13-030, XT18-024		1
D09A1672-B31-P1	D09	D09A1672-B30-P1	D09A1672	D09A1672-B31-P1	Paraffin		2018-09-13	Acidogenic - pyloric enterogenous mucosa																		Zhu Shizhang	XT13-030, XT18-024		1
D09A1676-B31-C1	D09	D09A1676-B30-C1	D09A1676	D09A1676-B31-C1	Paraffin		2018-09-13											Adenocarcinoma		Grade Ⅲ						Zhu Shizhang	I11-020, I12-090, XT13-005, XT18-024		1
D09A1676-B31-P1	D09	D09A1676-B30-P1	D09A1676	D09A1676-B31-P1	Paraffin		2018-09-13	Acidous mucosa																		Zhu Shizhang	I11-020, XT13-005, XT18-024		1
D09A1677-B31-C1	D09	D09A1677-B30-C1	D09A1677	D09A1677-B31-C1	Paraffin		2018-09-13											Adenocarcinoma		Class Ⅱ						Zhu Shizhang	I11-020, I12-090, XT13-005, XT18-024		1
D09A1677-B31-P1	D09	D09A1677-B30-P1	D09A1677	D09A1677-B31-P1	Paraffin		2018-09-13	Pyloric enterogenous mucosa																		Zhu Shizhang	XT13-005, XT18-024		1
D09A1679-B31-C1	D09	D09A1679-B30-C1	D09A1679	D09A1679-B31-C1	Paraffin		2018-09-13											Adenocarcinoma		Grade Ⅲ						Zhu Shizhang	XT13-005, XT18-024		1
D09A1679-B31-P1	D09	D09A1679-B30-P1	D09A1679	D09A1679-B31-P1	Paraffin		2018-09-13	Pyloric enterogenous mucosa																		Zhu Shizhang	XT13-005, XT18-024		1
D09A1684-B31-C1	D09	D09A1684-B30-C1	D09A1684	D09A1684-B31-C1	Paraffin		2018-09-13											Adenocarcinoma		Class Ⅲ						Zhu Shizhang	I11-020, I12-090, XT13-005, XT18-024		1
D09A1684-B31-P1	D09	D09A1684-B30-P1	D09A1684	D09A1684-B31-P1	Paraffin		2018-09-13	Acidous mucosa																		Zhu Shizhang	I11-020, XT13-005, XT18-024		1
D09A1685-B31-C1	D09	D09A1685-B30-C1	D09A1685	D09A1685-B31-C1	Paraffin		2018-09-13											Adenocarcinoma		Class Ⅱ						Zhu Shizhang	I11-020, I12-090, XT13-005, XT18-024		1
D09A1685-B31-P1	D09	D09A1685-B30-P1	D09A1685	D09A1685-B31-P1	Paraffin		2018-09-13	Acidous mucosa																		Zhu Shizhang	XT13-005, XT18-024		1
D09A1688-B31-C1	D09	D09A1688-B30-C1	D09A1688	D09A1688-B31-C1	Paraffin		2018-09-13											Adenocarcinoma		Grade Ⅱ-Ⅲ						Zhu Shizhang	I11-020, I12-090, XT13-005, XT18-024		1
D09A1688-B31-P1	D09	D09A1688-B30-P1	D09A1688	D09A1688-B31-P1	Paraffin		2018-09-13	Acidous mucosa																		Zhu Shizhang	I11-020, XT13-005, XT18-024		1
D09A1689-B31-C1	D09	D09A1689-B30-C1	D09A1689	D09A1689-B31-C1	Paraffin		2018-09-13											Adenocarcinoma		Grade Ⅱ-Ⅲ						Zhu Shizhang	XT13-005, XT18-024		1
D09A1689-B31-P1	D09	D09A1689-B30-P1	D09A1689	D09A1689-B31-P1	Paraffin		2018-09-13	Acidous mucosa																		Zhu Shizhang	XT13-005, XT18-024		1
D09A1691-B31-C1	D09	D09A1691-B30-C1	D09A1691	D09A1691-B31-C1	Paraffin		2018-09-13											Adenocarcinoma		Class Ⅱ						Zhu Shizhang	I11-020, I12-090, XT13-005, XT18-024		1
D09A1691-B31-P1	D09	D09A1691-B30-P1	D09A1691	D09A1691-B31-P1	Paraffin		2018-09-13	Pyloric enterogenous mucosa																		Zhu Shizhang	I11-020, XT13-005, XT18-024		1
D09A1747-B31-C1	D09	D09A1747-B30-C1	D09A1747	D09A1747-B31-C1	Paraffin		2018-09-13											Adenocarcinoma		Grade Ⅱ-Ⅲ						Zhu Shizhang	I11-020, I12-090, XT13-005, XT18-024		1
D09A1747-B31-P1	D09	D09A1747-B30-P1	D09A1747	D09A1747-B31-P1	Paraffin		2018-09-13	Acidous mucosa																		Zhu Shizhang	I11-020, XT13-005, XT18-024		1
D09A1748-B31-C1	D09	D09A1748-B30-C1	D09A1748	D09A1748-B31-C1	Paraffin		2018-09-13											Adenocarcinoma		Class Ⅲ						Zhu Shizhang	I11-020, I12-090, XT13-005, XT18-024		1
D09A1748-B31-P1	D09	D09A1748-B30-P1	D09A1748	D09A1748-B31-P1	Paraffin		2018-09-13	Acidous mucosa (containing small amount of cancer)																		Zhu Shizhang	I11-020, XT13-005, XT18-024		1
D09A1750-B31-C1	D09	D09A1750-B30-C1	D09A1750	D09A1750-B31-C1	Paraffin		2018-09-13											Adenocarcinoma		Class Ⅲ						Zhu Shizhang	I11-020, I12-090, XT13-005, XT18-024		1
D09A1750-B31-P1	D09	D09A1750-B30-P1	D09A1750	D09A1750-B31-P1	Paraffin		2018-09-13	Acidous mucosa																		Zhu Shizhang	XT13-005, XT18-024		1
D09A1752-B31-C1	D09	D09A1752-B30-C1	D09A1752	D09A1752-B31-C1	Paraffin		2018-09-13											Adenocarcinoma		Class Ⅲ						Zhu Shizhang	I11-020, I12-090, XT13-005, XT18-024		1
D09A1752-B31-P1	D09	D09A1752-B30-P1	D09A1752	D09A1752-B31-P1	Paraffin		2018-09-13	Acidosis intestinalizes mucosa																		Zhu Shizhang	I11-020, XT13-005, XT18-024		1
D09A1755-B31-C1	D09	D09A1755-B30-C1	D09A1755	D09A1755-B31-C1	Paraffin		2018-09-13											Adenocarcinoma		Class Ⅲ						Zhu Shizhang	I11-020, XT13-005, XT18-024		1
D09A1755-B31-P1	D09	D09A1755-B30-P1	D09A1755	D09A1755-B31-P1	Paraffin		2018-09-13	Acidous mucosa																		Zhu Shizhang	I11-020, XT13-005, XT18-024		1
D09A1756-B31-C1	D09	D09A1756-B30-C1	D09A1756	D09A1756-B31-C1	Paraffin		2018-09-13											Adenocarcinoma		Class Ⅲ						Zhu Shizhang	I11-020, XT13-005, XT18-024		1
D09A1756-B31-P1	D09	D09A1756-B30-P1	D09A1756	D09A1756-B31-P1	Paraffin		2018-09-13	Acidous mucosa																		Zhu Shizhang	I11-020, XT13-005, XT18-024		1
D09A1757-B31-C1	D09	D09A1757-B30-C1	D09A1757	D09A1757-B31-C1	Paraffin		2018-09-13											Adenocarcinoma		Class Ⅱ						Zhu Shizhang	I11-020, I12-090, XT13-005, XT18-024		1
D09A1757-B31-P1	D09	D09A1757-B30-P1	D09A1757	D09A1757-B31-P1	Paraffin		2018-09-13	Acidous mucosa																		Zhu Shizhang	I11-020, XT13-005, XT18-024		1
D09A1758-B31-C1	D09	D09A1758-B30-C1	D09A1758	D09A1758-B31-C1	Paraffin		2018-09-13											Adenocarcinoma		Grade Ⅱ-Ⅲ						Zhu Shizhang	I11-020, I12-090, XT13-005, XT18-024		1
D09A1758-B31-P1	D09	D09A1758-B30-P1	D09A1758	D09A1758-B31-P1	Paraffin		2018-09-13	Acidous mucosa																		Zhu Shizhang	XT13-005, XT18-024		1
D09A1759-B31-C1	D09	D09A1759-B30-C1	D09A1759	D09A1759-B31-C1	Paraffin		2018-09-13											Adenocarcinoma		Class Ⅲ						Zhu Shizhang	I11-020, I12-090, XT13-005, XT18-024		1
D09A1759-B31-P1	D09	D09A1759-B30-P1	D09A1759	D09A1759-B31-P1	Paraffin		2018-09-13	Acidous mucosa																		Zhu Shizhang	I11-020, XT13-005, XT18-024		1
D09A1760-B31-C1	D09	D09A1760-B30-C1	D09A1760	D09A1760-B31-C1	Paraffin		2018-09-13											Adenocarcinoma		Grade Ⅲ						Zhu Shizhang	I11-020, I12-090, XT13-005, XT18-024	Mince, with small tissue	1
D09A1760-B31-P1	D09	D09A1760-B30-P1	D09A1760	D09A1760-B31-P1	Paraffin		2018-09-13	Acidous mucosa																		Zhu Shizhang	I11-020, XT13-005, XT18-024		1
D09A1762-B31-C1	D09	D09A1762-B30-C1	D09A1762	D09A1762-B31-C1	Paraffin		2018-09-13											Adenocarcinoma		Grade Ⅲ						Zhu Shizhang	I11-020, I12-090, XT13-005, XT18-024		1
D09A1762-B31-P1	D09	D09A1762-B30-P1	D09A1762	D09A1762-B31-P1	Paraffin		2018-09-13	Acidous mucosa																		Zhu Shizhang	I11-020, XT13-005, XT18-024		1
D09A1766-B31-C1	D09	D09A1766-B30-C1	D09A1766	D09A1766-B31-C1	Paraffin		2018-09-13											Adenocarcinoma		Grade Ⅲ						Zhu Shizhang	I11-020, I12-090, XT13-005, XT18-024		1
D09A1766-B31-P1	D09	D09A1766-B30-P1	D09A1766	D09A1766-B31-P1	Paraffin		2018-09-13	Acidous mucosa																		Zhu Shizhang	I11-020, XT13-005, XT18-024		1
D09A1769-B31-C1	D09	D09A1769-B30-C1	D09A1769	D09A1769-B31-C1	Paraffin		2018-09-13											Adenocarcinoma		Class Ⅲ						Zhu Shizhang	I11-020, I12-090, XT13-005, XT18-024		1
D09A1769-B31-P1	D09	D09A1769-B30-P1	D09A1769	D09A1769-B31-P1	Paraffin		2018-09-13	Acidous mucosa																		Zhu Shizhang	XT13-005, XT18-024		1

## Sheet: Gastric cancer HStmA180Su17
Sample source type	Gender	Country	Nation	Native place	Education	Sample review screening	Duration of follow-up	Survival status	Date of death	Warehousing serial number	Case code	Old code	Chief complaint	History of present disease		TNM stage	Age of surgery	Date of surgery	Treatment	Complications	Specialist conditions	Eating habits	General description	Microscopic examination	Pathological diagnosis	Pathological morphology	Histological type	Degree of differentiation	Pathological grading	Malignancy	Organ system	Organ names	Organ code	Lesion site	Number of lesions	Lesion size	Section color	Tumor envelope	Tumor boundaries	Tumor texture	Local infiltration	Details of local infiltration	Vascular invasion	Vascular invasion details	Neuroaggression	Details of nerve invasion	Recidivist organs	Details on recidivist organs	Surgical incisor margin
Patient	male	China	Unknown	Unknown	Unknown		2011-08-01	Death	2009-10-22	4147	D09A1166	RDgStm0706A1166				T3N2M0	68							Infiltrating type, invading into the serous membrane		Infiltrating type	Adenocarcinoma	Low differentiation	Grade Ⅲ		Digestion	The stomach	D09	Small curvature of the stomach body	Unknown	11 * 6.5 * 1		Unknown	Unknown	Unknown	There are	Serous membrane	There are	Lymphatic vessels, nerves	There are	Lymphatic vessels, nerves	Unknown
Patient	male	China	Unknown	Unknown	Unknown		2013-08-01	Death	2012-08-23	4157	D09A1170	RDgStm0706A1170				T3N2M0	57							Infiltrating ulcerative type, invading into the serous membrane		Infiltrating ulcer type	Adenocarcinoma, partial mucinous adenocarcinoma	Low differentiation	Grade Ⅲ		Digestion	The stomach	D09	Gastric horn	Unknown	4.5 * 1.5 * 4		Unknown	Unknown	Unknown	There are	Serous membrane	There is no	There is no	Unknown		Unknown
Patient	male	China	Unknown	Unknown	Unknown		2009-12-09	Death	2009-07-03	4168	D09A1171	RDgStm0706A1171				T3N1M0	59							Infiltrating ulcerative type, invading into the serous membrane		Infiltrating ulcer type	Adenocarcinoma	Medium differentiation	Level Ⅱ		Digestion	The stomach	D09	Stomach cardia	Unknown	5 * 4 * 1.5		Unknown	Unknown	Unknown	There are	Serous membrane	There is no	There is no	Unknown		Unknown
Patient	male	China	Unknown	Unknown	Unknown		2009-12-09	Death	2007-05-31	4169	D09A1172	RDgStm0706A1172				T3N2M0	73							Infiltrating ulcerative type, invading into the serous membrane		Infiltrating ulcer type	Adenocarcinoma	Low differentiation	Grade Ⅲ		Digestion	The stomach	D09	antrum	Unknown	8 * 6 * 1		Unknown	Unknown	Unknown	There are	Serous membrane	There is no	There is no	Unknown		Unknown
Patient	female	China	Unknown	Unknown	Unknown		2009-12-09	Death	2009-09-11	4171	D09A1173	RDgStm0706A1173				T3N3M0	62							Infiltrating type, invading into the serous membrane		Infiltrating type	Signet ring cell carcinoma	Unknown			Digestion	The stomach	D09	Small curvature of the stomach body	Unknown	8 * 12.5 * 2.5		Unknown	Unknown	Unknown	There are	Serous membrane	There is no	There is no	Unknown		Unknown
Patient	female	China	Unknown	Unknown	Unknown		2011-08-01	Death	2010-06-22	4178	D09A1174	RDgStm0706A1174				T3N0M0	83							Infiltrating ulcerative type, invading into the serous membrane		Infiltrating ulcer type	Adenocarcinoma	Medium differentiation	Level Ⅱ		Digestion	The stomach	D09	Cardia fundus	Unknown	11 * 4 * 1.5		Unknown	Unknown	Unknown	There are	Serous membrane	There is no	There is no	Unknown		Unknown
Patient	male	China	Unknown	Unknown	Unknown		2015-07-31	Survive	2015-07-31	4189	D09A1176	RDgStm0706A1176				T2N2M0	48							Infiltrating ulcerative type, penetrating into the superficial muscular layer		Infiltrating ulcer type	Adenocarcinoma	Low differentiation	Grade Ⅲ		Digestion	The stomach	D09	antrum	Unknown	5.5 * 3.5 * 1		Unknown	Unknown	Unknown	There are	Superficial muscle layer	There is no	There is no	Unknown		Unknown
Patient	female	China	Unknown	Unknown	Unknown		2009-12-09	Death	2007-09-25	4190	D09A1177	RDgStm0706A1177				T3N1M0	79							Infiltrating type, invading the serous membrane and involving the lower esophagus		Infiltrating type	Adenocarcinoma, partial mucinous adenocarcinoma	Low differentiation	Grade Ⅲ		Digestion	The stomach	D09	Body of the stomach	Unknown	7.5 * 7.5 * 1		Unknown	Unknown	Unknown	There are	Serous membrane	There is no	There is no	Unknown		There are	The lower end of the esophagus is involved
Patient	female	China	Unknown	Unknown	Unknown		2009-12-09	Death	2009-04-13	4193	D09A1178	RDgStm0706A1178				T3N2M0	72							Infiltrating type, invading into the serous membrane		Infiltrative	Adenocarcinoma	Medium differentiation	Level Ⅱ		Digestion	The stomach	D09	Stomach cardia	Unknown	6.5 * 6.5 * 1		Unknown	Unknown	Unknown	There are	Serous membrane	There is no	There is no	Unknown		Unknown
Patient	male	China	Unknown	Unknown	Unknown		2015-07-31	Survive	2015-07-31	4200	D09A1179	RDgStm0706A1179				T2N0M0	58							Ulcerative type, invading the muscular layer		Ulcerative type	Adenocarcinoma	Low differentiation	Grade Ⅲ		Digestion	The stomach	D09	antrum	Unknown	3 * 2.2 * 0.8		Unknown	Unknown	Unknown	There are	Muscle layer	There is no	There is no	Unknown		Unknown
Patient	male	China	Unknown	Unknown	Unknown		2009-12-09	Death	2008-02-18	4205	D09A1180	RDgStm0706A1180				T3N2M0	65							Infiltrating ulcerative type, invading the extrasserous fat		Infiltrating ulcer type	Adenocarcinoma	Low differentiation	Grade Ⅲ		Digestion	The stomach	D09	Stomach cardia	Unknown	6 * 3.5 * 1		Unknown	Unknown	Unknown	There are	Invade the extrasserous fat	There is no	There is no	Unknown		Unknown
Patient	male	China	Unknown	Unknown	Unknown		2009-12-09	Death	2009-07-23	4208	D09A1181	RDgStm0706A1181				T3N0M0	71							Local infiltrating type, invasion of extrasserous fat		Local infiltrating type	Adenocarcinoma	Low differentiation	Grade Ⅲ		Digestion	The stomach	D09	antrum	Unknown	3 * 1.5 * 0.8		Unknown	Unknown	Unknown	There are	Invade the extrasserous fat	There is no	There is no	Unknown		Unknown
Patient	male	China	Unknown	Unknown	Unknown		2011-08-01	Death	2010-08-14	4212	D09A1183	RDgStm0706A1183				T3N1M0	53							Infiltrating ulcerative type, invading into the serous membrane		Infiltrating ulcer type	Adenocarcinoma	Moderate-low differentiation	Grade Ⅱ-Ⅲ		Digestion	The stomach	D09	antrum	Unknown	5.5 * 3.5 * 1		Unknown	Unknown	Unknown	There are	Serous membrane	There is no	There is no	Unknown		Unknown
Patient	male	China	Unknown	Unknown	Unknown		2013-06-01	Death	2010-11-15	4213	D09A1184	RDgStm0706A1184				T3N3M0	70							Infiltrating type, invading the serous membrane and involving the lower esophagus		Infiltrating type	Adenocarcinoma	Medium differentiation	Level Ⅱ		Digestion	The stomach	D09	Stomach cardia	Unknown	7 * 6 * 2		Unknown	Unknown	Unknown	There are	Serous membrane	There is no	There is no	Unknown		There are	The lower end of the esophagus is involved
Patient	male	China	Unknown	Unknown	Unknown		2012-08-01	Death	2011-01-23	4223	D09A1186	RDgStm0706A1186				T3N1M1	75							Infiltrating ulcerative type, invading the whole layer		Infiltrating ulcer type	Adenocarcinoma	Low differentiation	Grade Ⅲ		Digestion	The stomach	D09	Body of the stomach	Unknown	7 * 7 * 2		Unknown	Unknown	Unknown	There are	Full layer	There is no	There is no	Unknown		Unknown
Patient	male	China	Unknown	Unknown	Unknown		2009-12-09	Death	2008-03-29	4229	D09A1188	RDgStm0706A1188				T3N2M0	50							Infiltrating ulcerative type, invading into the membrane		Infiltrating ulcer type	Adenocarcinoma	Low differentiation	Grade Ⅲ		Digestion	The stomach	D09	The stomach	Unknown	7 * 6 * 1.3		Unknown	Unknown	Unknown	There are	Extramembrane	Unknown		Unknown		Unknown
Patient	female	China	Unknown	Unknown	Unknown		2009-12-09	Death	2008-05-12	4234	D09A1189	RDgStm0706A1189				T3N3M0	61							Diffuse infiltrating type, invading into the serous membrane		Diffuse infiltrating type	Undifferentiated carcinoma	Unknown			Digestion	The stomach	D09	The stomach	Unknown	10 * 8 * 1		Unknown	Unknown	Unknown	There are	Serous membrane	There is no	There is no	Unknown		Unknown
Patient	male	China	Unknown	Unknown	Unknown		2009-12-09	Death	2008-12-02	4237	D09A1190	RDgStm0706A1190				T2N0M0	74							Ulcerative type, invading the whole layer and involving the esophagus		Ulcerative type	Adenocarcinoma	Moderate-low differentiation	Grade Ⅱ-Ⅲ		Digestion	The stomach	D09	Stomach cardia	Unknown	4 * 3 * 1		Unknown	Unknown	Unknown	There are	Full layer	There is no	There is no	Unknown		There are	Involvement of the esophagus
Patient	female	China	Unknown	Unknown	Unknown		2015-07-31	Survive	2015-07-31	4276	D09A1200	RDgStm0706A1200				T1N0M0	53							Chronic ulcers become cancerous and invade the submucosa		Ulcers	Adenocarcinoma	Moderate-low differentiation	Grade Ⅱ-Ⅲ		Digestion	The stomach	D09	antrum	Unknown			Unknown	Unknown	Unknown	There are	Submucosa	There is no	There is no	Unknown		Unknown
Patient	female	China	Unknown	Unknown	Unknown		2009-12-09	Death	2008-02-19	4280	D09A1201	RDgStm0706A1201				T3N1M0	77							Ulcerative type, invading into the serous membrane		Ulcerative type	Adenocarcinoma	Low differentiation	Grade Ⅲ		Digestion	The stomach	D09	Minor curvature of the stomach	Unknown	7 * 6 * 1		Unknown	Unknown	Unknown	There are	Serous membrane	There is no	There is no	Unknown		Unknown
Patient	male	China	Unknown	Unknown	Unknown		2015-08-31	Survive	2015-07-31	4286	D09A1204	RDgStm0706A1204				T2N0M0	53							Ulcerative type, invading the superficial muscular layer		Ulcerative type	Adenocarcinoma	Medium differentiation	Level Ⅱ		Digestion	The stomach	D09	Body of the stomach	Unknown	3.5 * 2 * 0.2		Unknown	Unknown	Unknown	There are	Superficial muscle layer	There is no	There is no	Unknown		Unknown
Patient	male	China	Unknown	Unknown	Unknown		2009-12-09	Death	2007-11-28	4290	D09A1205	RDgStm0706A1205				T3N1M0	80							Ulcerative type, invading into the serous membrane		Ulcerative type	Adenocarcinoma	Low differentiation	Grade Ⅲ		Digestion	The stomach	D09	Stomach cardia	Unknown	6 * 5.5 * 1.5		Unknown	Unknown	Unknown	There are	Serous membrane	There is no	There is no	Unknown		Unknown
Patient	male	China	Unknown	Unknown	Unknown		2011-08-01	Death	2011-01-15	4307	D09A1209	RDgStm0706A1209				T2N0M0	65							Infiltrating ulcerative type, invading into the serous membrane		Infiltrating ulcer type	Adenocarcinoma	Moderate-low differentiation	Grade Ⅱ-Ⅲ		Digestion	The stomach	D09	Stomach cardia	Unknown	6.5 * 4 * 1		Unknown	Unknown	Unknown	There are	Serous membrane	There is no	There is no	Unknown		Unknown
Patient	female	China	Unknown	Unknown	Unknown		2011-08-01	Death	2010-09-23	4309	D09A1210	RDgStm0706A1210				T3N1M0	79							Infiltrating ulcerative type, invading into the serous membrane		Infiltrating ulcer type	Adenocarcinoma	Moderate-low differentiation	Grade Ⅱ-Ⅲ		Digestion	The stomach	D09	antrum	Unknown			Unknown	Unknown	Unknown	There are	Serous membrane	There is no	There is no	Unknown		Unknown
Patient	male	China	Unknown	Unknown	Unknown		2009-12-09	Death	2008-10-15	4313	D09A1211	RDgStm0706A1211				T3N1M0	81							Ulcerative type, invading the outer serous membrane		Ulcerative type	Adenocarcinoma	Medium differentiation	Level Ⅱ		Digestion	The stomach	D09	Minor curvature of gastric antrum	Unknown	10 * 7.5 * 1.5		Unknown	Unknown	Unknown	There are	Extrasserous	There is no	There is no	Unknown		Unknown
Patient	male	China	Unknown	Unknown	Unknown		2011-08-01	Death	2010-05-24	4316	D09A1212	RDgStm0706A1212				T3N1M0	67							Infiltrating type, invading into the extrasserous membrane		Infiltrating type	Mucinous adenocarcinoma, partial sig-ring cell carcinoma	Unknown			Digestion	The stomach	D09	Stomach cardia	Unknown	4.5 * 4.5 * 1.5		Unknown	Unknown	Unknown	There are	Extrasserous	There is no	There is no	Unknown		Unknown
Patient	male	China	Unknown	Unknown	Unknown		2009-12-09	Death	2007-11-13	4324	D09A1213	RDgStm0706A1213				T3N3M0	71							Diffuse infiltrating type, invading into the serous membrane		Diffuse infiltrating type	Adenocarcinoma, partial signet ring cell carcinoma	Low differentiation	Grade Ⅲ		Digestion	The stomach	D09	antrum	Unknown	13 * 7 * 1.5		Unknown	Unknown	Unknown	There are	Serous membrane	There is no	There is no	Unknown		Unknown
Patient	male	China	Unknown	Unknown	Unknown		2015-07-31	Survive	2015-07-31	4326	D09A1214	RDgStm0706A1214				T2N0M0	70							Ulcerative type, invading into the serous membrane		Ulcerative type	Adenocarcinoma	Medium differentiation	Level Ⅱ		Digestion	The stomach	D09	Fundus stomach	Unknown	6 * * 2		Unknown	Unknown	Unknown	There are	Serous membrane	There is no	There is no	Unknown		Unknown
Patient	female	China	Unknown	Unknown	Unknown		2009-12-09	Death	2008-08-28	4330	D09A1215	RDgStm0706A1215				T3N0M0	53							Gelatinous type, invading outside the serous membrane		Gelatinous type	Mucinous adenocarcinoma	Unknown			Digestion	The stomach	D09	Residual stomach	Unknown	5 * 3 * 1.5		Unknown	Unknown	Unknown	There are	Extrasserous	There is no	There is no	Unknown		Unknown
Patient	male	China	Unknown	Unknown	Unknown		2015-07-31	Survive	2015-07-31	4336	D09A1216	RDgStm0706A1216				T2N0M0	50							Infiltrating ulcerative type, penetrating deep muscle layer		Infiltrating ulcer type	Mucinous adenocarcinoma	Unknown			Digestion	The stomach	D09	Minor curvature of gastric antrum	Unknown	2.5 * 2 * 0.5		Unknown	Unknown	Unknown	There are	Deep muscle layer	There is no	There is no	Unknown		Unknown
Patient	female	China	Unknown	Unknown	Unknown		2012-08-01	Death	2010-05-24	4349	D09A1218	RDgStm0706A1218				T3N2M0	52							Infiltrating ulcerative type, invading into the serous membrane		Infiltrating ulcer type	Undifferentiated carcinoma	Unknown			Digestion	The stomach	D09	Minor curvature of gastric antrum	Unknown	3.5 * 3 * 1		Unknown	Unknown	Unknown	There are	Serous membrane	There is no	There is no	Unknown		Unknown
Patient	male	China	Unknown	Unknown	Unknown		2009-12-09	Death	2008-05-27	4363	D09A1222	RDgStm0706A1222				T2N2M0	69							Penetration into the serous membrane			Signet ring cell carcinoma	Unknown			Digestion	The stomach	D09	Minor curvature of the stomach	Unknown	8 * 4 * 1		Unknown	Unknown	Unknown	There are	Serous layer	There is no	There is no	Unknown		Unknown
Patient	male	China	Unknown	Unknown	Unknown		2013-08-01	Death	2012-09-30	4364	D09A1223	RDgStm0706A1223				T2N1M0	82							Penetration to full layer, gray, hard			Adenocarcinoma	Low differentiation	Grade Ⅲ		Digestion	The stomach	D09	Fundus stomach	Unknown	6 * 4 * 1	Greying	Unknown	Unknown	Firm texture	There are	Full layer	There is no	There is no	Unknown		Unknown
Patient	male	China	Unknown	Unknown	Unknown		2011-08-01	Death	2009-10-09	4365	D09A1224	RDgStm0706A1224				T2N2M0	61							Invading serous membrane, grey, hard			Adenocarcinoma	Moderate-low differentiation	Grade Ⅱ-Ⅲ		Digestion	The stomach	D09	Body of the stomach	Unknown	4 * 4 * 0.5	Greying	Unknown	Unknown	Firm texture	There are	Serous layer	There is no	There is no	Unknown		Unknown
Patient	male	China	Unknown	Unknown	Unknown		2011-08-01	Death	2010-02-20	4366	D09A1225	RDgStm0706A1225				T3N1M0	55							Infiltrating ulcerative type, invading into the serous membrane		Infiltrating ulcer type	Papillary adenocarcinoma	Medium differentiation	Level Ⅱ		Digestion	The stomach	D09	Minor curvature of gastric antrum	Unknown	5.5 * 4.5 * 1.5		Unknown	Unknown	Unknown	There are	Serous membrane	There is no	There is no	Unknown		Unknown
Patient	female	China	Unknown	Unknown	Unknown		2015-07-31	Survive	2015-07-31	4376	D09A1226	RDgStm0706A1226				T3N1M0	65							Diffuse infiltrating type, penetrating deep muscle layer		Diffuse infiltrating type	Adenocarcinoma	Medium differentiation	Level Ⅱ		Digestion	The stomach	D09	Body of stomach, antrum of stomach	Unknown	10 * 8 * 2		Unknown	Unknown	Unknown	There are	Deep muscle layer	There is no	There is no	Unknown		Unknown
Patient	female	China	Unknown	Unknown	Unknown		2015-07-31	Survive	2015-07-31	4377	D09A1227	RDgStm0706A1227				T2N0M0	53							Infiltrating ulcerative type, invading into the serous membrane		Infiltrating ulcer type	Tubular adenocarcinoma, partial mucinous adenocarcinoma	Moderate-low differentiation	Grade Ⅱ-Ⅲ		Digestion	The stomach	D09	Small curvature of the stomach body	Unknown	3 * 3 * 1		Unknown	Unknown	Unknown	There are	Serous membrane	There is no	There is no	Unknown		Unknown
Patient	male	China	Unknown	Unknown	Unknown		2009-12-09	Death	2009-06-02	4387	D09A1228	RDgStm0706A1228				T3N2M0	62							Ulcerative type, invading into the serous membrane		Ulcerative type	Tubular adenocarcinoma	Low differentiation	Grade Ⅲ		Digestion	The stomach	D09	Fundus cardia	Unknown	7.5 * 7 * 2		Unknown	Unknown	Unknown	There are	Serous membrane	There is no	There is no	Unknown		Unknown
Patient	male	China	Unknown	Unknown	Unknown		2012-08-01	Death	2010-11-22	4435	D09A1234	RDgStm0709A1234				T2N0M0	65							Infiltrating ulcerative type, invading the whole layer		Infiltrating ulcer type	Adenocarcinoma	Low differentiation	Grade Ⅲ		Digestion	The stomach	D09	Minor curvature of gastric antrum	Unknown	4 * 3 * 1		Unknown	Unknown	Unknown	There are	Full layer	Unknown		Unknown		Unknown
Patient	male	China	Unknown	Unknown	Unknown		2013-08-01	Death	2013-01-15	4436	D09A1235	RDgStm0709A1235				T2N2M0	62							Infiltrating ulcerative type, penetrating into the superficial muscular layer		Infiltrating ulcer type	Tubular adenocarcinoma	Low differentiation	Grade Ⅲ		Digestion	The stomach	D09	Small curvature of stomach corners	Unknown	5 * 4 * 1		Unknown	Unknown	Unknown	There are	Superficial muscle layer	Unknown		Unknown		Unknown
Patient	male	China	Unknown	Unknown	Unknown		2009-12-09	Death	2009-04-21	4437	D09A1236	RDgStm0709A1236				T2N1M0	73							Infiltrating ulcerative type, invading into the serous layer		Infiltrating ulcer type	Adenocarcinoma	Medium differentiation	Level Ⅱ		Digestion	The stomach	D09	Stomach cardia	Unknown	3 * 3 * 0.8		Unknown	Unknown	Unknown	There are	Serous membrane	Unknown		Unknown		Unknown
Patient	male	China	Unknown	Unknown	Unknown		2011-08-01	Death	2011-03-08	4440	D09A1238	RDgStm0709A1238				T3N3M0	58							Part is mucinous adenocarcinoma, infiltrating ulcerative type, invading into the serous layer		Infiltrating ulcer type	Adenocarcinoma, partial mucinous adenocarcinoma	Low differentiation	Grade Ⅲ		Digestion	The stomach	D09	Fundus cardia	Unknown	5 * 4 * 1		Unknown	Unknown	Unknown	There are	Serous membrane	There are	Lymphatic vessels	Unknown		Unknown
Patient	male	China	Unknown	Unknown	Unknown		2009-12-09	Death	2009-10-01	4446	D09A1239	RDgStm0709A1239				T3N1M0	58							Diffuse infiltrating type, invading the serous layer		Diffuse infiltrating type	Tubular adenocarcinoma	Moderate-low differentiation	Grade Ⅱ-Ⅲ		Digestion	The stomach	D09	Minor curvature of the gastric cardia	Unknown	6 * 5.5 * 1		Unknown	Unknown	Unknown	There are	Serous membrane	Unknown		Unknown		Unknown
Patient	male	China	Unknown	Unknown	Unknown		2009-12-09	Death	2007-09-06	4448	D09A1240	RDgStm0709A1240				T3N3M0	64							Infiltrating ulcerative type, invading into the serous layer		Infiltrating ulcer type	Undifferentiated carcinoma	Unknown			Digestion	The stomach	D09	Stomach cardia	Unknown	3.5 * 2 * 0.5		Unknown	Unknown	Unknown	There are	Serous membrane	Unknown		Unknown		Unknown
Patient	male	China	Unknown	Unknown	Unknown		2009-12-09	Death	2008-05-14	4450	D09A1241	RDgStm0709A1241				T3N2M0	49							Ulcerative type, invading into the serous layer		Ulcerative type	Mucinous adenocarcinoma	Unknown			Digestion	The stomach	D09	Minor curvature of gastric antrum	Unknown	6 * 4.5 * 1.5		Unknown	Unknown	Unknown	There are	Serous membrane	Unknown		Unknown		Unknown
Patient	male	China	Unknown	Unknown	Unknown		2015-07-31	Survive	2015-07-31	4467	D09A1243	RDgStm0709A1243				T2N1M0	61							Infiltrating ulcerative type, penetrating deep muscle layer		Infiltrating ulcer type	Signet ring cell carcinoma	Unknown			Digestion	The stomach	D09	Small curvature of stomach corners	Unknown	4 * 4 * 0.7		Unknown	Unknown	Unknown	There are	Deep muscle layer	Unknown		Unknown		Unknown
Patient	male	China	Unknown	Unknown	Unknown		2015-07-31	Survive	2015-07-31	4469	D09A1245	RDgStm0709A1245				T3N0M0	75							Cancerous nodules are seen in a small bend, infiltrating ulcerative type and dipping into the extrasserous membrane		Infiltrating ulcer type	Tubular adenocarcinoma	Unknown			Digestion	The stomach	D09	Minor curvature of gastric antrum	Unknown	6 * * 1		Unknown	Unknown	Unknown	There are	Extrasserous	Unknown		Unknown		Unknown
Patient	male	China	Unknown	Unknown	Unknown		2011-08-01	Death	2011-02-03	4471	D09A1246	RDgStm0709A1246				T3N1M0	67							Infiltrating ulcerative type, invading into the outer serous membrane		Infiltrating ulcer type	Adenocarcinoma	Low differentiation	Grade Ⅲ		Digestion	The stomach	D09	Fundus cardia	Unknown	5 * 4 * 1.5		Unknown	Unknown	Unknown	There are	Extrasserous	Unknown		Unknown		Unknown
Patient	male	China	Unknown	Unknown	Unknown		2015-08-31	Survive	2015-07-31	4474	D09A1248	RDgStm0709A1248				T2N0M0	71							Ulcerative type, invading into the serous layer		Ulcerative type	Tubular papillary adenocarcinoma, partial mucinous adenocarcinoma	Medium differentiation	Level Ⅱ		Digestion	The stomach	D09	Stomach cardia	Unknown	5 * 5 * 1		Unknown	Unknown	Unknown	There are	Serous membrane	Unknown		Unknown		Unknown
Patient	male	China	Unknown	Unknown	Unknown		2009-12-09	Death	2008-03-24	4478	D09A1250	RDgStm0709A1250				T3N2M0	64							Diffuse infiltrating type, invading the whole layer		Diffuse infiltrating type	Undifferentiated carcinoma	Unknown			Digestion	The stomach	D09	Small curvature of the stomach body	Unknown	9.5 * 7 * 1.2		Unknown	Unknown	Unknown	There are	Full layer	Unknown		Unknown		Unknown
Patient	male	China	Unknown	Unknown	Unknown		2011-08-01	Death	2010-06-17	4481	D09A1251	RDgStm0709A1251				T3N1M0	79							Ulcerative type, invading into the serous layer		Ulcerative type	Tubular adenocarcinoma	Moderate-low differentiation	Grade Ⅱ-Ⅲ		Digestion	The stomach	D09	antrum	Unknown	6.5 * 1 * 0.5		Unknown	Unknown	Unknown	There are	Serous membrane	Unknown		Unknown		Unknown
Patient	female	China	Unknown	Unknown	Unknown		2009-12-09	Death	2009-01-24	4482	D09A1252	RDgStm0709A1252				T3N3M0	67							Infiltrating ulcerative type, invading into the serous layer		Infiltrating ulcer type	Undifferentiated carcinoma	Unknown			Digestion	The stomach	D09	Minor curvature of the stomach	Unknown	5 * 5 * 1.5		Unknown	Unknown	Unknown	There are	Serous membrane	There are	Lymphatic vessels	Unknown		Unknown
Patient	male	China	Unknown	Unknown	Unknown		2015-07-31	Survive	2015-07-31	4487	D09A1255	RDgStm0709A1255				T3N2M0	47							Infiltrating ulcerative type, invading into the serous layer		Infiltrating ulcer type	Adenocarcinoma	Low differentiation	Grade Ⅲ		Digestion	The stomach	D09	Body of the stomach	Unknown	8 * 9.5 * 2.5		Unknown	Unknown	Unknown	There are	Serous membrane	There are	Lymphatic vessels	Unknown		Unknown
Patient	male	China	Unknown	Unknown	Unknown		2009-12-09	Death	2007-09-15	4490	D09A1256	RDgStm0709A1256				T2N0M0	73							Infiltrating ulcerative type, invading into the serous layer		Infiltrating ulcer type	Adenocarcinoma	Low differentiation	Grade Ⅲ		Digestion	The stomach	D09	Gastric pylorus	Unknown	3 * 2 * 1		Unknown	Unknown	Unknown	There are	Serous membrane	There are	Lymphatic vessels	Unknown		Unknown
Patient	male	China	Unknown	Unknown	Unknown		2012-08-01	Death	2009-10-16	4502	D09A1258	RDgStm0709A1258				T3N1M0	67							Ulcerative type, infiltrating the serous membrane		Ulcerative type	Adenocarcinoma	Low differentiation	Grade Ⅲ		Digestion	The stomach	D09	Minor curvature of gastric antrum	Unknown	3.5 * 2 * 1.5		Unknown	Unknown	Unknown	There are	Serous layer	Unknown		Unknown		Unknown
Patient	male	China	Unknown	Unknown	Unknown		2009-12-09	Death	2009-07-27	4509	D09A1259	RDgStm0709A1259				T3N2M0	57							Ulcerative type, invading into the serous membrane		Ulcerative type	Adenocarcinoma	Moderate-low differentiation	Grade Ⅱ-Ⅲ		Digestion	The stomach	D09	Minor curvature of the stomach	Unknown	5 * 4.5 * 1.5		Unknown	Unknown	Unknown	There are	Serous membrane	Unknown		Unknown		Unknown
Patient	male	China	Unknown	Unknown	Unknown		2011-08-01	Death	2011-05-14	4510	D09A1260	RDgStm0709A1260				T3N1M0	54							Invasive type, invading into the serous membrane, large curved with cancerous nodules		Infiltrating type	Adenocarcinoma	Medium differentiation	Level Ⅱ		Digestion	The stomach	D09	Body of the stomach	Unknown	7 * 5 * 0.5		Unknown	Unknown	Unknown	There are	Serous membrane	Unknown		Unknown		Unknown
Patient	male	China	Unknown	Unknown	Unknown		2009-12-09	Death	2008-08-02	4516	D09A1262	RDgStm0709A1262				T3N1M0	85							Infiltrating ulcerative type, invading into the serous membrane		Infiltrating ulcer type	Undifferentiated carcinoma	Unknown			Digestion	The stomach	D09	The stomach	Unknown	6 * 4 * 1		Unknown	Unknown	Unknown	There are	Serous membrane	Unknown		Unknown		Unknown
Patient	male	China	Unknown	Unknown	Unknown		2011-08-01	Death	2010-06-12	4518	D09A1263	RDgStm0709A1263				T3N1M0	79							Infiltrating ulcerative type, invading into the serous membrane		Infiltrating ulcer type	Adenocarcinoma	Low differentiation	Grade Ⅲ		Digestion	The stomach	D09	cardia	Unknown	10 * 9 * 2		Unknown	Unknown	Unknown	There are	Serous membrane	There are	Lymphatic vessels	Unknown		Unknown
Patient	male	China	Unknown	Unknown	Unknown		2011-08-01	Death	2011-02-12	4529	D09A1265	RDgStm0709A1265				T3N1M0	63							Ulcerative type, invading into the serous membrane		Ulcerative type	Adenocarcinoma, partial signet ring cell carcinoma	Moderate-low differentiation	Grade Ⅱ-Ⅲ		Digestion	The stomach	D09	Minor curvature of the stomach	Unknown	9 * 6 * 1		Unknown	Unknown	Unknown	There are	Serous membrane	Unknown		Unknown		Unknown
Patient	female	China	Unknown	Unknown	Unknown		2009-12-09	Death	2008-10-18	4599	D09A1281	RDgStm0710A1281				T3N0M0	65							Ulcerative type, invading into the serous membrane		Ulcerative type	Adenocarcinoma, partial signet ring cell carcinoma	Low differentiation	Grade Ⅲ		Digestion	The stomach	D09	antrum	Unknown	4 * 2 * 1.5		Unknown	Unknown	Unknown	There are	Serous membrane	Unknown		Unknown		Unknown
Patient	female	China	Unknown	Unknown	Unknown		2009-12-09	Death	2008-02-21	4605	D09A1283	RDgStm0710A1283				T3N3M0	52							Diffuse infiltrating type, invading into the serous membrane		Diffuse infiltrating type	Undifferentiated carcinoma	Unknown			Digestion	The stomach	D09	Body of the stomach	Unknown	13 * 10 * 1		Unknown	Unknown	Unknown	There are	Serous membrane	Unknown		Unknown		Unknown
Patient	female	China	Unknown	Unknown	Unknown		2009-12-09	Death	2008-06-27	4609	D09A1285	RDgStm0710A1285				T3N1M0	49							Diffuse infiltrating type, invading the whole layer		Diffuse infiltrating type	Undifferentiated carcinoma	Unknown			Digestion	The stomach	D09	The stomach	Unknown	16 * 10 * 1		Unknown	Unknown	Unknown	There are	Full layer	Unknown		Unknown		Unknown
Patient	male	China	Unknown	Unknown	Unknown		2012-08-01	Death	2012-06-16	4610	D09A1286	RDgStm0710A1286				T2N2M0	81							Infiltrating ulcerative type, invading into the serous membrane		Infiltrating ulcer type	Adenocarcinoma, partial mucinous adenocarcinoma	Medium differentiation	Level Ⅱ		Digestion	The stomach	D09	antrum	Unknown	7 * 6.5 * 2		Unknown	Unknown	Unknown	There are	Serous membrane	Unknown		Unknown		Unknown
Patient	female	China	Unknown	Unknown	Unknown		2009-12-09	Death	2009-07-29	4614	D09A1288	RDgStm0710A1288				T2N1M0	77							Ulcer-type, invading the superficial muscular layer		Ulcerative type	Adenocarcinoma	Low differentiation	Grade Ⅲ		Digestion	The stomach	D09	Minor curvature of gastric antrum	Unknown	4.5 * 4.5 * 1		Unknown	Unknown	Unknown	There are	Superficial muscle layer	Unknown		Unknown		Unknown
Patient	female	China	Unknown	Unknown	Unknown		2009-12-09	Death	2009-09-26	4620	D09A1290	RDgStm0710A1290				T3N2M0	72							Ulcerative type, invading the outer serous membrane		Ulcerative type	Adenocarcinoma, partial signet ring cell carcinoma	Low differentiation	Grade Ⅲ		Digestion	The stomach	D09	Minor curvature of the stomach	Unknown	5 * 6.5 * 1.5		Unknown	Unknown	Unknown	There are	Extrasserous	Unknown		Unknown		Unknown
Patient	female	China	Unknown	Unknown	Unknown		2009-12-09	Death	2008-01-21	4622	D09A1291	RDgStm0710A1291				T3N2M0	62							Infiltrating ulcerative type, invading into the outer serous membrane		Infiltrating ulcer type	Adenocarcinoma	Low differentiation	Grade Ⅲ		Digestion	The stomach	D09	Minor curvature of gastric antrum	Unknown	5 * 5.5 * 1.3		Unknown	Unknown	Unknown	There are	Extrasserous	Unknown		Unknown		Unknown
Patient	male	China	Unknown	Unknown	Unknown		2015-07-31	Survive	2015-07-31	4624	D09A1292	RDgStm0710A1292				T1N1M0	72							Superficial concave type, invading the submucosa		Superficial concave type	Adenocarcinoma	Low differentiation	Grade Ⅲ		Digestion	The stomach	D09	Greater curvature of the antrum	Unknown	2.5 * 2 * 0.4		Unknown	Unknown	Unknown	There are	Submucosa	Unknown		Unknown		Unknown
Patient	female	China	Unknown	Unknown	Unknown		2011-08-01	Death	2011-04-02	4638	D09A1296	RDgStm0710A1296				T2N1M0	34							Infiltrating ulcerative type, penetrating deep muscle layer		Infiltrating ulcer type	Adenocarcinoma, partial signet ring cell carcinoma	Moderate-low differentiation	Grade Ⅱ-Ⅲ		Digestion	The stomach	D09	antrum	Unknown			Unknown	Unknown	Unknown	There are	Deep muscle layer	There are	Lymphatic vessels	Unknown		Unknown
Patient	male	China	Unknown	Unknown	Unknown		2009-12-09	Death	2008-12-31	4640	D09A1297	RDgStm0710A1297				T3N2M1	68							Infiltrating ulcer type, invading into the serous membrane, cancer suppositories found in the vessel of the gallbladder		Infiltrating ulcer type	Sig-ring cell carcinoma, some mucinous adenocarcinoma	Unknown			Digestion	The stomach	D09	antrum	Unknown	9 * 8 * 1.5		Unknown	Unknown	Unknown	There are	Serous membrane	There are	Lymphatic vessels	Unknown		Unknown
Patient	female	China	Unknown	Unknown	Unknown		2009-12-09	Death	2008-12-29	4641	D09A1298	RDgStm0710A1298				T3N1M0	79							Infiltrating ulcer type, invading into the serous membrane, another carcinoma nodules found in the big bend		Infiltrating ulcer type	Adenocarcinoma	Medium differentiation	Level Ⅱ		Digestion	The stomach	D09	antrum	Unknown	5 * 5 * 1.5		Unknown	Unknown	Unknown	There are	Serous membrane	Unknown		Unknown		Unknown
Patient	male	China	Unknown	Unknown	Unknown		2015-07-31	Survive	2015-07-31	4644	D09A1299	RDgStm0710A1299				T1N0M0	72							Superficial concave type, invading into mucous muscle layer		Superficial concave type	Tubular adenocarcinoma	Medium differentiation	Level Ⅱ		Digestion	The stomach	D09	antrum	Unknown	4 * 3 * 0.5		Unknown	Unknown	Unknown	There are	Mucomuscular layer	Unknown		Unknown		Unknown
Patient	male	China	Unknown	Unknown	Unknown		2015-07-31	Survive	2015-07-31	4646	D09A1300	RDgStm0710A1300				T3N1M0	63							Infiltrating ulcerative type, invading into the serous membrane		Infiltrating ulcer type	Adenocarcinoma	Low differentiation	Grade Ⅲ		Digestion	The stomach	D09	Minor curvature of the gastric cardia	Unknown	5 * 4 * 1		Unknown	Unknown	Unknown	There are	Serous membrane	Unknown		Unknown		Unknown
Patient	male	China	Unknown	Unknown	Unknown		2011-08-01	Death	2010-09-13	4655	D09A1301	RDgStm0710A1301				T1N1M0	80							Superficial concave type, invading the submucosa		Superficial concave type	Signet ring cell carcinoma	Unknown			Digestion	The stomach	D09	The stomach	Unknown	2.5 * 1.5 * 0.5		Unknown	Unknown	Unknown	There are	Submucosa	Unknown		Unknown		Unknown
Patient	female	China	Unknown	Unknown	Unknown		2015-07-31	Survive	2015-07-31	4657	D09A1302	RDgStm0710A1302				T2N1M0	66							Ulcerative type, invading into the serous membrane		Ulcerative type	Adenocarcinoma, partial signet ring cell carcinoma	Low differentiation	Grade Ⅲ		Digestion	The stomach	D09	Gastric horn	Unknown			Unknown	Unknown	Unknown	There are	Serous membrane	Unknown		Unknown		Unknown
Patient	male	China	Unknown	Unknown	Unknown		2009-12-09	Death	2008-08-31	4659	D09A1304	RDgStm0710A1304				T3N3M0	50							Infiltrating ulcerative type, invading into the serous membrane		Infiltrating ulcer type	Adenocarcinoma	Low differentiation	Grade Ⅲ		Digestion	The stomach	D09	Body of the stomach	Unknown	10 * 9 * 1.3		Unknown	Unknown	Unknown	There are	Serous membrane	Unknown		Unknown		Unknown
Patient	male	China	Unknown	Unknown	Unknown		2015-07-31	Survive	2015-07-31	4663	D09A1305	RDgStm0710A1305				T3N0M0	45							Infiltrating ulcerative type, invading into the outer serous membrane		Infiltrating ulcer type	Signet ring cell carcinoma	Unknown			Digestion	The stomach	D09	antrum	Unknown	6 * 5 * 1.5		Unknown	Unknown	Unknown	There are	Extrasserous	Unknown		Unknown		Unknown
Patient	male	China	Unknown	Unknown	Unknown		2015-07-31	Survive	2015-07-31	4665	D09A1306	RDgStm0710A1306				T2N0M0	52							Infiltrating ulcerative type, invading into the serous membrane		Infiltrating ulcer type	High-grade intraepithelial neoplasia with canceration, tubular adenocarcinoma	Highly differentiated	Grade Ⅰ		Digestion	The stomach	D09	antrum	Unknown	3 * 1.5 * 0.7		Unknown	Unknown	Unknown	There are	Serous membrane	Unknown		Unknown		Unknown
Patient	male	China	Unknown	Unknown	Unknown		2015-07-31	Survive	2015-07-31	4669	D09A1307	RDgStm0710A1307				T1N0M0	58							Superficial concave type, invading the submucosa		Superficial concave type	Adenocarcinoma	Medium differentiation	Level Ⅱ		Digestion	The stomach	D09	antrum	Unknown	3.5 * 2.5 * 1		Unknown	Unknown	Unknown	There are	Submucosa	Unknown		Unknown		Unknown
Patient	male	China	Unknown	Unknown	Unknown		2009-12-09	Death	2007-12-11	4672	D09A1308	RDgStm0710A1308				T2N2M0	81							Ulcerative type, invading deep muscle layer		Ulcerative type	Undifferentiated carcinoma	Unknown			Digestion	The stomach	D09	Minor curvature of gastric antrum	Unknown	2.5 * 1.5 * 1		Unknown	Unknown	Unknown	There are	Deep muscle layer	Unknown		Unknown		Unknown
Patient	male	China	Unknown	Unknown	Unknown		2015-07-31	Survive	2015-07-31	4673	D09A1309	RDgStm0710A1309				T1N0M0	49							Superficial concave type, limited to the mucosal layer		Superficial concave type	Tubular adenocarcinoma, partial sig-ring cell carcinoma	Moderate-low differentiation	Grade Ⅱ-Ⅲ		Digestion	The stomach	D09	Minor curvature of gastric antrum	Unknown	3.5 * 2 * 0.3		Unknown	Unknown	Unknown	There are	Limited to the mucosal layer	Unknown		Unknown		Unknown
Patient	female	China	Unknown	Unknown	Unknown		2009-12-09	Death	2009-07-08	4679	D09A1310	RDgStm0710A1310				T3N3M0	72							Infiltrating ulcerative type, invading into the serous membrane		Infiltrating ulcer type	Adenocarcinoma	Low differentiation	Grade Ⅲ		Digestion	The stomach	D09	antrum	Unknown	3.5 * 2 * 1		Unknown	Unknown	Unknown	There are	Serous membrane	Unknown		Unknown		Unknown
Patient	male	China	Unknown	Unknown	Unknown		2009-12-09	Death	2007-11-09	4680	D09A1311	RDgStm0710A1311				T2N0M0	78							Infiltrating ulcerative type, penetrating into the superficial muscular layer		Infiltrating ulcer type	Tubular adenocarcinoma, partial mucinous adenocarcinoma	Medium differentiation	Level Ⅱ		Digestion	The stomach	D09	antrum	Unknown	9 * 7 * 1		Unknown	Unknown	Unknown	There are	Superficial muscle layer	There are	Lymphatic vessels	Unknown		Unknown
Patient	male	China	Unknown	Unknown	Unknown		2009-12-09	Death	2009-07-08	5260	D09A1455	RDgStm0711A1455				T3N2M0	55							Gelatinous type, invading the serous membrane		Gelatinous type	Mucinous adenocarcinoma	Unknown			Digestion	The stomach	D09	Body of the stomach	Unknown	11.5 * 8.5 * 1.5		Unknown	Unknown	Unknown	There are	Serous membrane	Unknown		Unknown		Unknown
Patient	female	China	Unknown	Unknown	Unknown		2015-07-31	Survive	2015-07-31	5275	D09A1457	RDgStm0710A1457				T2N1M0	75							Infiltrating ulcerative type, penetrating deep muscle layer		Infiltrating ulcer type	Mucinous adenocarcinoma, partial sig-ring cell carcinoma	Unknown			Digestion	The stomach	D09	Gastric horn	Unknown	4.5 * 0.3 * 4		Unknown	Unknown	Unknown	There are	Deep muscle layer	Unknown		Unknown		Unknown
Patient	male	China	Unknown	Unknown	Unknown		2015-07-31	Survive	2015-07-31	5286	D09A1460	RDgStm0711A1460				T2N0M0	74							Infiltrating ulcerative type, invading into the serous layer		Infiltrating ulcer type	Tubular adenocarcinoma	Medium differentiation	Level Ⅱ		Digestion	The stomach	D09	Small curvature of stomach corners	Unknown	2.5 * 2 * 1		Unknown	Unknown	Unknown	There are	Serous membrane	Unknown		Unknown		Unknown
Patient	male	China	Unknown	Unknown	Unknown		2013-06-01	Death	2009-03-14	5287	D09A1461	RDgStm0711A1461				T3N0M0	73							Infiltrating ulcerative type, invading the serous membrane and involving the lower end of the esophagus		Infiltrating ulcer type	Tubular adenocarcinoma	Moderate-low differentiation	Grade Ⅱ-Ⅲ		Digestion	The stomach	D09	Stomach cardia	Unknown	7 * 4.5 * 1		Unknown	Unknown	Unknown	There are	Serous membrane	Unknown		Unknown		There are	The lower end of the esophagus is involved
Patient	male	China	Unknown	Unknown	Unknown		2013-06-01	Death	2009-09-18	5314	D09A1468	RDgStm0711A1468				T3N1M0	61							Raised type, invading the serous membrane and involving the lower end of the esophagus		Eminence type	Tubular papillary adenocarcinoma	Medium differentiation	Level Ⅱ		Digestion	The stomach	D09	Minor curvature of residual stomach	Unknown	5 * 5 * 3		Unknown	Unknown	Unknown	There are	Serous membrane	There are	Lymphatic vessels, nerves	There are	Lymphatic vessels, nerves	There are	The lower end of the esophagus is involved
Patient	male	China	Unknown	Unknown	Unknown		2012-08-01	Death	2010-04-09	5376	D09A1491	RDgStm0711A1491				T2N1M0	71							Infiltrating ulcerative type, invading into the serous membrane		Infiltrating ulcer type	Adenocarcinoma	Medium differentiation	Level Ⅱ		Digestion	The stomach	D09	antrum	Unknown	4.5 * 3 * 1		Unknown	Unknown	Unknown	There are	Serous membrane	Unknown		Unknown		Unknown
Patient	female	China	Unknown	Unknown	Unknown		2013-06-01	Death	2008-09-06	5702	D09A1567	RDgStm0712A1567				T3N0M0	75							Invade into the serous membrane and involve the lower end of the esophagus			Adenocarcinoma, partial mucinous adenocarcinoma	Medium differentiation	Level Ⅱ		Digestion	The stomach	D09	Stomach cardia	Unknown	4 * 4 * 2		Unknown	Unknown	Unknown	There are	Serous layer	Unknown		Unknown		There are	The lower end of the esophagus is involved
Patient	male	China	Unknown	Unknown	Unknown		2012-09-01	Death	2009-07-15	6037	D09A1656	RDgStm0801A1656				T3N2M0	80							Infiltrating ulcerative type, invading into the serous membrane		Infiltrating ulcer type	Adenocarcinoma	Moderate-low differentiation	Grade Ⅱ-Ⅲ		Digestion	The stomach	D09	Stomach cardia	Unknown	8 * 4 * 1		Unknown	Unknown	Unknown	There are	Serous membrane	Unknown		Unknown		Unknown
Patient	male	China	Unknown	Unknown	Unknown		2013-06-01	Death	2008-04-26	6092	D09A1672	RDgStm0801A1672				T3N0M0	75							Raised type, invading into the serous membrane, involving the lower end of the esophagus		Eminence type	Undifferentiated carcinoma	Unknown			Digestion	The stomach	D09	cardia	Unknown	8 * 5 * 4		Unknown	Unknown	Unknown	There are	Serous membrane	Unknown		Unknown		There are	The lower end of the esophagus is involved
Patient	male	China	Unknown	Unknown	Unknown		2011-08-01	Death	2010-01-26	6106	D09A1676	RDgStm0801A1676				T3N3M0	57							Invade outside serous membrane, gummy type		Gelatinous type	Mucinous adenocarcinoma, partial sig-ring cell carcinoma	Unknown			Digestion	The stomach	D09	The stomach	Unknown	13 * 10 * 4		Unknown	Unknown	Unknown	There are	Extrasserous	Unknown		Unknown		Unknown
Patient	male	China	Unknown	Unknown	Unknown		2013-08-01	Death	2013-02-21	6107	D09A1677	RDgStm0801A1677				T3N1M0	79							Infiltrating ulcerative type, invading into the serous membrane		Infiltrating ulcer type	Tubular adenocarcinoma	Medium differentiation	Level Ⅱ		Digestion	The stomach	D09	antrum	Unknown	6 * 5 * 1		Unknown	Unknown	Unknown	There are	Serous membrane	Unknown		Unknown		Unknown
Patient	male	China	Unknown	Unknown	Unknown		2009-12-09	Death	2008-05-03	6111	D09A1679	RDgStm0801A1679				T3N3M0	86							Diffuse infiltrating type, invading into the serous membrane		Diffuse infiltrating type	Undifferentiated carcinoma	Unknown			Digestion	The stomach	D09	The stomach	Unknown	12 * 8 * 1		Unknown	Unknown	Unknown	There are	Serous membrane	Unknown		Unknown		Unknown
Patient	male	China	Unknown	Unknown	Unknown		2009-12-09	Death	2009-06-23	6125	D09A1684	RDgStm0801A1684				T3N2M1	75							Infiltrating ulcerative type, invading into the outer serous membrane		Infiltrating ulcer type	Adenocarcinoma	Low differentiation	Grade Ⅲ		Digestion	The stomach	D09	Body of the stomach	Unknown	10 * 9 * 2		Unknown	Unknown	Unknown	There are	Extrasserous	There are	Lymphatic vessels	Unknown		Unknown
Patient	female	China	Unknown	Unknown	Unknown		2011-08-01	Death	2010-04-27	6127	D09A1685	RDgStm0801A1685				T3N1M0	65							Infiltrating ulcerative type, invading into the serous membrane		Infiltrating ulcer type	Tubular adenocarcinoma, partial mucinous adenocarcinoma	Medium differentiation	Level Ⅱ		Digestion	The stomach	D09	antrum	Unknown	11 * 10 * 2		Unknown	Unknown	Unknown	There are	Serous membrane	Unknown		Unknown		Unknown
Patient	male	China	Unknown	Unknown	Unknown		2011-08-01	Death	2010-08-16	6134	D09A1688	RDgStm0801A1688				T3N3M0	59							Infiltrating ulcerative type, invading into the serous membrane		Infiltrating ulcer type	Adenocarcinoma	Medium differentiation	Level Ⅱ		Digestion	The stomach	D09	antrum	Unknown	6 * 5 * 1.5		Unknown	Unknown	Unknown	There are	Serous membrane	Unknown		Unknown		Unknown
Patient	male	China	Unknown	Unknown	Unknown		2015-07-31	Survive	2015-07-31	6139	D09A1689	RDgStm0801A1689				T3N0M0	78							Gelatinous type, invading the serous membrane		Gelatinous type	Mucinous adenocarcinoma	Unknown			Digestion	The stomach	D09	Stomach cardia	Unknown	5 * 3 * 1		Unknown	Unknown	Unknown	There are	Serous membrane	Unknown		Unknown		Unknown
Patient	male	China	Unknown	Unknown	Unknown		2015-07-31	Survive	2015-07-31	6142	D09A1691	RDgStm0801A1691				T3N2M0	72							Infiltrating ulcerative type, invading into the serous membrane		Infiltrating ulcer type	Adenocarcinoma	Medium differentiation	Level Ⅱ		Digestion	The stomach	D09	antrum	Unknown	6 * 5 * 2		Unknown	Unknown	Unknown	There are	Serous membrane	Unknown		Unknown		Unknown
Patient	male	China	Unknown	Unknown	Unknown		2011-08-01	Death	2011-01-12	6388	D09A1747	RDgStm0802A1747				T3N3M1	69							Infiltrating ulcerative type, invading into the serous membrane		Infiltrating ulcer type	Adenocarcinoma	Low differentiation	Grade Ⅲ		Digestion	The stomach	D09	Body of the stomach	Unknown	9 * 9 * 1.5		Unknown	Unknown	Unknown	There are	Serous membrane	Unknown		Unknown		Unknown
Patient	male	China	Unknown	Unknown	Unknown		2009-12-09	Death	2009-03-01	6390	D09A1748	RDgStm0802A1748				T3N2M0	80							Infiltrating ulcerative type, invading into the outer serous membrane		Infiltrating ulcer type	Adenocarcinoma	Low differentiation	Grade Ⅲ		Digestion	The stomach	D09	cardia	Unknown	8 * 7 * 1.5		Unknown	Unknown	Unknown	There are	Extrasserous	Unknown		Unknown		Unknown
Patient	male	China	Unknown	Unknown	Unknown		2009-12-09	Death	2009-01-02	6394	D09A1750	RDgStm0802A1750				T3N1M0	83							Infiltrating ulcerative type, invading into the serous membrane		Infiltrating ulcer type	Adenocarcinoma	Low differentiation	Grade Ⅲ		Digestion	The stomach	D09	antrum	Unknown	4 * 2.8 * 1.5		Unknown	Unknown	Unknown	There are	Serous membrane	Unknown		Unknown		Unknown
Patient	male	China	Unknown	Unknown	Unknown		2011-08-01	Death	2011-05-03	6410	D09A1752	RDgStm0802A1752				T3N1M0	75							Infiltrating type, invading into the extrasserous membrane		Infiltrating type	Adenocarcinoma	Low differentiation	Grade Ⅲ		Digestion	The stomach	D09	antrum	Unknown	3.5 * 3 * 2		Unknown	Unknown	Unknown	There are	Extrasserous	Unknown		Unknown		Unknown
Patient	male	China	Unknown	Unknown	Unknown		2015-07-31	Survive	2015-07-31	6418	D09A1755	RDgStm0802A1755				T3N1M0	64							Infiltrating ulcerative type, invading into the outer serous membrane		Infiltrating ulcer type	Adenocarcinoma, partial signet ring cell carcinoma	Moderate-low differentiation	Grade Ⅱ-Ⅲ		Digestion	The stomach	D09	antrum	Unknown	2 * 2 * 1		Unknown	Unknown	Unknown	There are	Extrasserous	Unknown		Unknown		Unknown
Patient	male	China	Unknown	Unknown	Unknown		2013-08-01	Death	2012-11-02	6425	D09A1756	RDgStm0802A1756				T3N0M0	68							Infiltrating ulcerative type, invading into the serous membrane		Infiltrating ulcer type	Signet ring cell carcinoma	Unknown			Digestion	The stomach	D09	antrum	Unknown	4 * 3 * 1		Unknown	Unknown	Unknown	There are	Serous membrane	Unknown		There are	Nerve	Unknown
Patient	male	China	Unknown	Unknown	Unknown		2009-12-09	Death	2008-11-14	6430	D09A1757	RDgStm0802A1757				T3N2M0	59							Ulcerative type, invading the outer serous membrane		Ulcerative type	Adenocarcinoma	Medium differentiation	Level Ⅱ		Digestion	The stomach	D09	Gastrointestinal anastomosis	Unknown	4 * 3 * 1		Unknown	Unknown	Unknown	There are	Extrasserous	Unknown		Unknown		Unknown
Patient	female	China	Unknown	Unknown	Unknown		2012-08-01	Death	2011-08-30	6431	D09A1758	RDgStm0802A1758				T3N2M0	73							Infiltrating ulcerative type, invading into the serous membrane		Infiltrating ulcer type	Adenocarcinoma	Moderate-low differentiation	Grade Ⅱ-Ⅲ		Digestion	The stomach	D09	Minor curvature of the stomach	Unknown	3 * 4.5 * 0.7		Unknown	Unknown	Unknown	There are	Serous membrane	Unknown		Unknown		Unknown
Patient	male	China	Unknown	Unknown	Unknown		2009-12-09	Death	2008-07-07	6432	D09A1759	RDgStm0802A1759				T3N3M0	73							Infiltrating ulcerative type, invading into the serous membrane		Infiltrating ulcer type	Mucinous adenocarcinoma, partial adenocarcinoma	Low differentiation	Grade Ⅲ		Digestion	The stomach	D09	Minor curvature of the stomach	Unknown	6 * 5 * 1		Unknown	Unknown	Unknown	There are	Extrasserous	Unknown		Unknown		Unknown
Patient	male	China	Unknown	Unknown	Unknown		2009-12-09	Death	2009-09-20	6434	D09A1760	RDgStm0802A1760				T3N3M0	59							Infiltrating ulcerative type, invading into the serous membrane		Infiltrating ulcer type	Adenocarcinoma	Low differentiation	Grade Ⅲ		Digestion	The stomach	D09	antrum	Unknown	3 * 2 * 1		Unknown	Unknown	Unknown	There are	Serous membrane	Unknown		Unknown		Unknown
Patient	male	China	Unknown	Unknown	Unknown		2009-12-09	Death	2008-03-13	6442	D09A1762	RDgStm0802A1762				T3N3M0	55							Infiltrating ulcerative type, invading into the outer serous membrane		Infiltrating ulcer type	Signet ring cell carcinoma	Unknown			Digestion	The stomach	D09	Minor curvature of the stomach	Unknown	7 * 6 * 1		Unknown	Unknown	Unknown	There are	Extrasserous	Unknown		Unknown		Unknown
Patient	female	China	Unknown	Unknown	Unknown		2011-08-01	Death	2010-05-17	6449	D09A1766	RDgStm0802A1766				T3N1M0	75							Diffuse infiltrating type, invading into the serous membrane		Diffuse infiltrating type	Signet ring cell carcinoma	Unknown			Digestion	The stomach	D09	Body of stomach, antrum of stomach	Unknown	13 * 9 * 1		Unknown	Unknown	Unknown	There are	Serous membrane	Unknown		Unknown		Unknown
Patient	male	China	Unknown	Unknown	Unknown		2009-12-09	Death	2008-04-14	6454	D09A1769	RDgStm0802A1769				T3N2M0	78							Ulcerative type, infiltrating type, invading into the serous membrane		Infiltrating ulcer type	Adenocarcinoma	Low differentiation	Grade Ⅲ		Digestion	The stomach	D09	antrum	Unknown	10 * 7 * 1.5		Unknown	Unknown	Unknown	There are	Serous layer	Unknown		Unknown		Unknown
[truncated: 67 more columns]

## Sheet: Array table
		Shanghai Core Ultra Biotechnology Co. LTD						Barcode
		Shanghai Outdo Biotech Company
		Tissue Chip Array design and Manufacture registration sheet						Number /Ctl No.	JS W-11-01
								Version /Version	1.0
/								Archive serial number	228
								Record No
Array Number (Cat No.) :		HStmA180Su17
Chip Lot Number (Lot No.) :		XT18-024
Product Description:		Gastric adenocarcinoma
Tissue chip technical Staff (array design) :		Ying Zhenyu			Date of array design:		2018.9.17
Organization chip technical Staff (array fabrication) :					Date of array fabrication:
Biobank Manager (Pathological wax block access) :		/			Date of Release:		/
Biobank Manager (Return of Pathological wax Block)		/			Return date:		/
Ambient room temperature:		/			Array fusion steps:		51℃ temperature box
Type of sample:		■ Human □ Rat □ mouse □ rabbit
Fixing method:		■ Formalin fixed □ paraformaldehyde fixed □75% alcohol
Total cases:		__95__ cases
Total points:		__180__ points
Array arrangement:		__J__ rows (A, B, C... .Z) ×__18__ columns (1,2,3,... .. 100)
Point diameter:		□0.6mm □1.0mm ■1.5mm □2.0mm shift 1.8
Verification:		□ No □ It is verified by immunohistochemistry ____/____
Sample description:		____ / ____ organization, ____ ____ ____ cancer / ____ class, a total of ____ / ____, in each case take __ / __ core
Diagram of array arrangement
Organization chip details
Point location	Wax block number		Tissue type	Pathological typing			Remarks
A01	D09A1166-B30-C1		cancer	Adenocarcinoma	Adenocarcinoma
A02	D09A1166-B30-P1	D09A1166-B30-P1	Paracancer	Gastric mucosa	Acidous mucosa
A03	D09A1171-B30-C1	D09A1171-B30-C1	cancer	Adenocarcinoma	Adenocarcinoma
A04	D09A1171-B30-P1	D09A1171-B30-P1	Paracancer	Gastric mucosa	Acidous mucosa
A05	D09A1172-B30-C1	D09A1172-B30-C1	cancer	Adenocarcinoma	Adenocarcinoma
A06	D09A1172-B30-P1	D09A1172-B30-P1	Paracancer	Gastric mucosa	Acidous mucosa
A07	D09A1173-B30-C1	D09A1173-B30-C1	cancer	Adenocarcinoma	Adenocarcinoma
A08	D09A1173-B30-P1	D09A1173-B30-P1	Paracancer	Gastric mucosa	Acidous mucosa
A09	D09A1174-B30-C1	D09A1174-B30-C1	cancer	Adenocarcinoma	Adenocarcinoma
A10	D09A1174-B30-P1	D09A1174-B30-P1	Paracancer	Gastric mucosa	Acidous mucosa
A11	D09A1176-B30-C1	D09A1176-B30-C1	cancer	Adenocarcinoma	Adenocarcinoma
A12	D09A1176-B30-P1	D09A1176-B30-P1	Paracancer	Gastric mucosa	Acidous mucosa
A13	D09A1178-B30-C1	D09A1178-B30-C1	cancer	Adenocarcinoma	Adenocarcinoma
A14	D09A1178-B30-P1	D09A1178-B30-P1	Paracancer	Gastric mucosa	Acidous mucosa
A15	D09A1179-B30-C1	D09A1179-B30-C1	cancer	Adenocarcinoma	Adenocarcinoma
A16	D09A1179-B30-P1	D09A1179-B30-P1	Paracancer	Gastric mucosa	Acidous mucosa
A17	D09A1180-B30-C1	D09A1180-B30-C1	cancer	Adenocarcinoma	Adenocarcinoma
A18	D09A1180-B30-P1	D09A1180-B30-P1	Paracancer	Gastric mucosa	Acidous mucosa
B01	D09A1181-B30-C1	D09A1181-B30-C1	cancer	Adenocarcinoma	Adenocarcinoma
B02	D09A1181-B30-P1	D09A1181-B30-P1	Paracancer	Gastric mucosa	Acidous mucosa
B03	D09A1183-B30-C1	D09A1183-B30-C1	cancer	Adenocarcinoma	Adenocarcinoma
B04	D09A1183-B30-P1	D09A1183-B30-P1	Paracancer	Gastric mucosa	Acidous mucosa
B05	D09A1186-B30-C1	D09A1186-B30-C1	cancer	Adenocarcinoma with squamization	Adenocarcinoma with squamization
B06	D09A1186-B30-P1	D09A1186-B30-P1	Paracancer	Gastric mucosa	Acidous mucosa
B07	D09A1188-B30-C1	D09A1188-B30-C1	cancer	Adenocarcinoma	Adenocarcinoma
B08	D09A1188-B30-P1	D09A1188-B30-P1	Paracancer	Gastric mucosa	Acidous mucosa
B09	D09A1189-B30-C1	D09A1189-B30-C1	cancer	Adenocarcinoma	Adenocarcinoma
B10	D09A1189-B30-P1	D09A1189-B30-P1	Paracancer	Gastric mucosa	Acidous mucosa
B11	D09A1201-B30-C1	D09A1201-B30-C1	cancer	Adenocarcinoma	Adenocarcinoma
B12	D09A1201-B30-P1	D09A1201-B30-P1	Paracancer	Gastric mucosa	Acidous mucosa
B13	D09A1205-B30-C1	D09A1205-B30-C1	cancer	Adenocarcinoma	Adenocarcinoma
B14	D09A1205-B30-P1	D09A1205-B30-P1	Paracancer	Gastric mucosa	Acidous mucosa
B15	D09A1209-B30-C1	D09A1209-B30-C1	cancer	Adenocarcinoma	Adenocarcinoma
B16	D09A1209-B30-P1	D09A1209-B30-P1	Paracancer	Gastric mucosa	Acidous mucosa
B17	D09A1211-B30-C1	D09A1211-B30-C1	cancer	Adenocarcinoma	Adenocarcinoma
B18	D09A1211-B30-P1	D09A1211-B30-P1	Paracancer	Gastric mucosa	Acidous mucosa
C01	D09A1212-B30-C1	D09A1212-B30-C1	cancer	Adenocarcinoma	Adenocarcinoma
C02	D09A1212-B30-P1	D09A1212-B30-P1	Paracancer	Gastric mucosa	Acidous mucosa
C03	D09A1213-B30-C1	D09A1213-B30-C1	cancer	Adenocarcinoma	Adenocarcinoma
C04	D09A1213-B30-P1	D09A1213-B30-P1	Paracancer	Gastric mucosa	Acidous mucosa
C05	D09A1214-B30-C1	D09A1214-B30-C1	cancer	Adenocarcinoma	Adenocarcinoma
C06	D09A1214-B30-P1	D09A1214-B30-P1	Paracancer	Gastric mucosa	Acidous mucosa
C07	D09A1215-B30-C1	D09A1215-B30-C1	cancer	Adenocarcinoma	Adenocarcinoma
C08	D09A1215-B30-P2	D09A1215-B30-P2	Paracancer	Gastric mucosa	Acidous mucosa
C09	D09A1218-B30-C1	D09A1218-B30-C1	cancer	Adenocarcinoma	Adenocarcinoma
C10	D09A1218-B30-P1	D09A1218-B30-P1	Paracancer	Gastric mucosa	Acidous mucosa
C11	D09A1222-B30-C1	D09A1222-B30-C1	cancer	Adenocarcinoma	Adenocarcinoma
C12	D09A1222-B30-P1	D09A1222-B30-P1	Paracancer	Gastric mucosa	Acidous mucosa
C13	D09A1224-B30-C1	D09A1224-B30-C1	cancer	Adenocarcinoma	Adenocarcinoma
C14	D09A1224-B30-P1	D09A1224-B30-P1	Paracancer	Gastric mucosa	Acidous mucosa
C15	D09A1225-B30-C1	D09A1225-B30-C1	cancer	Adenocarcinoma	Adenocarcinoma
C16	D09A1225-B30-P1	D09A1225-B30-P1	Paracancer	Gastric mucosa	Acidous mucosa
C17	D09A1226-B30-C1	D09A1226-B30-C1	cancer	Adenocarcinoma	Adenocarcinoma
C18	D09A1226-B30-P1	D09A1226-B30-P1	Paracancer	Gastric mucosa	Acidous mucosa
D01	D09A1227-B30-C1	D09A1227-B30-C1	cancer	Adenocarcinoma	Adenocarcinoma
D02	D09A1227-B30-P1	D09A1227-B30-P1	Paracancer	Gastric mucosa	Acidous mucosa
D03	D09A1235-B30-C1	D09A1235-B30-C1	cancer	Adenocarcinoma	Adenocarcinoma
D04	D09A1235-B30-P1	D09A1235-B30-P1	Paracancer	Gastric mucosa	Acidous mucosa
D05	D09A1239-B30-C1	D09A1239-B30-C1	cancer	Adenocarcinoma	Adenocarcinoma
D06	D09A1239-B30-P1	D09A1239-B30-P1	Paracancer	Gastric mucosa	Acidous mucosa
D07	D09A1241-B30-C1	D09A1241-B30-C1	cancer	Adenocarcinoma	Adenocarcinoma
D08	D09A1241-B30-P1	D09A1241-B30-P1	Paracancer	Gastric mucosa	Acidous mucosa
D09	D09A1243-B30-C1	D09A1243-B30-C1	cancer	Adenocarcinoma	Adenocarcinoma
D10	D09A1243-B30-P1	D09A1243-B30-P1	Paracancer	Gastric mucosa	Acidous mucosa
D11	D09A1245-B30-C1	D09A1245-B30-C1	cancer	Adenocarcinoma	Adenocarcinoma
D12	D09A1245-B30-P1	D09A1245-B30-P1	Paracancer	Gastric mucosa	Acidous mucosa
D13	D09A1248-B30-C1	D09A1248-B30-C1	cancer	Adenocarcinoma	Adenocarcinoma
D14	D09A1248-B30-P1	D09A1248-B30-P1	Paracancer	Gastric mucosa	Acidous mucosa
D15	D09A1250-B30-C1	D09A1250-B30-C1	cancer	Adenocarcinoma	Adenocarcinoma
D16	D09A1250-B30-P1	D09A1250-B30-P1	Paracancer	Gastric mucosa	Acidous mucosa
D17	D09A1251-B30-C1	D09A1251-B30-C1	cancer	Adenocarcinoma	Adenocarcinoma
D18	D09A1251-B30-P1	D09A1251-B30-P1	Paracancer	Gastric mucosa	Acidous mucosa
E01	D09A1252-B30-C1	D09A1252-B30-C1	cancer	Adenocarcinoma	Adenocarcinoma
E02	D09A1252-B30-P1	D09A1252-B30-P1	Paracancer	Gastric mucosa	Acidous mucosa
E03	D09A1255-B30-C1	D09A1255-B30-C1	cancer	Adenocarcinoma	Adenocarcinoma
E04	D09A1255-B30-P1	D09A1255-B30-P1	Paracancer	Gastric mucosa	Acidous mucosa
E05	D09A1256-B30-C1	D09A1256-B30-C1	cancer	Adenocarcinoma	Adenocarcinoma
E06	D09A1256-B30-P1	D09A1256-B30-P1	Paracancer	Gastric mucosa	Acidous mucosa
E07	D09A1259-B30-C1	D09A1259-B30-C1	cancer	Adenocarcinoma	Adenocarcinoma
E08	D09A1259-B30-P1	D09A1259-B30-P1	Paracancer	Gastric mucosa	Acidous mucosa
E09	D09A1260-B30-C1	D09A1260-B30-C1	cancer	Adenocarcinoma	Adenocarcinoma
E10	D09A1260-B30-P1	D09A1260-B30-P1	Paracancer	Gastric mucosa	Acidous mucosa
E11	D09A1262-B30-C1	D09A1262-B30-C1	cancer	Adenocarcinoma	Adenocarcinoma
E12	D09A1262-B30-P1	D09A1262-B30-P1	Paracancer	Gastric mucosa	Acidous mucosa
E13	D09A1263-B30-C1	D09A1263-B30-C1	cancer	Adenocarcinoma	Adenocarcinoma
E14	D09A1263-B30-P1	D09A1263-B30-P1	Paracancer	Gastric mucosa	Acidous mucosa
E15	D09A1265-B30-C1	D09A1265-B30-C1	cancer	Adenocarcinoma	Adenocarcinoma
E16	D09A1265-B30-P1	D09A1265-B30-P1	Paracancer	Gastric mucosa	Acidous mucosa
E17	D09A1283-B30-C1	D09A1283-B30-C1	cancer	Adenocarcinoma	Adenocarcinoma
E18	D09A1283-B30-P1	D09A1283-B30-P1	Paracancer	Gastric mucosa	Acidous mucosa
F01	D09A1285-B30-C1	D09A1285-B30-C1	cancer	Adenocarcinoma	Adenocarcinoma
F02	D09A1285-B30-P1	D09A1285-B30-P1	Paracancer	Gastric mucosa	Acidous mucosa
F03	D09A1286-B30-C1	D09A1286-B30-C1	cancer	Adenocarcinoma	Adenocarcinoma
F04	D09A1286-B30-P1	D09A1286-B30-P1	Paracancer	Gastric mucosa	Acidous mucosa
F05	D09A1288-B30-C1	D09A1288-B30-C1	cancer	Adenocarcinoma	Adenocarcinoma
F06	D09A1288-B30-P1	D09A1288-B30-P1	Paracancer	Gastric mucosa	Acidous mucosa
F07	D09A1290-B30-C1	D09A1290-B30-C1	cancer	Adenocarcinoma	Adenocarcinoma
F08	D09A1290-B30-P1	D09A1290-B30-P1	Paracancer	Gastric mucosa	Acidous mucosa
F09	D09A1291-B30-C1	D09A1291-B30-C1	cancer	Adenocarcinoma	Adenocarcinoma
F10	D09A1291-B30-P1	D09A1291-B30-P1	Paracancer	Gastric mucosa	Acidous mucosa
F11	D09A1292-B30-C1	D09A1292-B30-C1	cancer	Adenocarcinoma	Adenocarcinoma
F12	D09A1292-B30-P1	D09A1292-B30-P1	Paracancer	Gastric mucosa	Acidous mucosa
F13	D09A1296-B30-C1	D09A1296-B30-C1	cancer	Adenocarcinoma	Adenocarcinoma
F14	D09A1296-B30-P1	D09A1296-B30-P1	Paracancer	Gastric mucosa	Acidous mucosa
F15	D09A1297-B30-C1	D09A1297-B30-C1	cancer	Adenocarcinoma	Adenocarcinoma
F16	D09A1297-B30-P1	D09A1297-B30-P1	Paracancer	Gastric mucosa	Acidous mucosa
F17	D09A1298-B30-C1	D09A1298-B30-C1	cancer	Adenocarcinoma	Adenocarcinoma
F18	D09A1298-B30-P1	D09A1298-B30-P1	Paracancer	Gastric mucosa	Acidous mucosa
G01	D09A1299-B30-C1	D09A1299-B30-C1	cancer	Adenocarcinoma	Adenocarcinoma
G02	D09A1299-B30-P1	D09A1299-B30-P1	Paracancer	Gastric mucosa	Acidous mucosa
G03	D09A1300-B30-C1	D09A1300-B30-C1	cancer	Adenocarcinoma	Adenocarcinoma
G04	D09A1300-B30-P1	D09A1300-B30-P1	Paracancer	Gastric mucosa	Acidous mucosa
G05	D09A1302-B30-C1	D09A1302-B30-C1	cancer	Adenocarcinoma	Adenocarcinoma
G06	D09A1302-B30-P1	D09A1302-B30-P1	Paracancer	Gastric mucosa	Acidous mucosa
G07	D09A1304-B30-C1	D09A1304-B30-C1	cancer	Adenocarcinoma	Adenocarcinoma
G08	D09A1304-B30-P1	D09A1304-B30-P1	Paracancer	Gastric mucosa	Acidous mucosa
G09	D09A1305-B30-C1	D09A1305-B30-C1	cancer	Adenocarcinoma	Adenocarcinoma
G10	D09A1305-B30-P1	D09A1305-B30-P1	Paracancer	Gastric mucosa	Acidous mucosa
G11	D09A1307-B30-C1	D09A1307-B30-C1	cancer	Adenocarcinoma	Adenocarcinoma
G12	D09A1307-B30-P1	D09A1307-B30-P1	Paracancer	Gastric mucosa	Acidous mucosa
G13	D09A1308-B30-C1	D09A1308-B30-C1	cancer	Adenocarcinoma	Adenocarcinoma
G14	D09A1308-B30-P1	D09A1308-B30-P1	Paracancer	Gastric mucosa	Acidous mucosa
G15	D09A1310-B30-C1	D09A1310-B30-C1	cancer	Adenocarcinoma	Adenocarcinoma
G16	D09A1310-B30-P1	D09A1310-B30-P1	Paracancer	Gastric mucosa	Acidous mucosa
G17	D09A1311-B30-C1	D09A1311-B30-C1	cancer	Adenocarcinoma	Adenocarcinoma
G18	D09A1311-B30-P1	D09A1311-B30-P1	Paracancer	Gastric mucosa	Acidous mucosa
H01	D09A1455-B30-C1	D09A1455-B30-C1	cancer	Adenocarcinoma	Adenocarcinoma
H02	D09A1455-B30-P1	D09A1455-B30-P1	Paracancer	Gastric mucosa	Acidous mucosa
H03	D09A1460-B30-C1	D09A1460-B30-C1	cancer	Adenocarcinoma	Adenocarcinoma (less)
H04	D09A1460-B30-P1	D09A1460-B30-P1	Paracancer	Gastric mucosa	Acidous mucosa
H05	D09A1656-B30-C1	D09A1656-B30-C1	cancer	Adenocarcinoma	Adenocarcinoma
H06	D09A1656-B30-P1	D09A1656-B30-P1	Paracancer	Gastric mucosa	Acidous mucosa
H07	D09A1676-B30-C1	D09A1676-B30-C1	cancer	Adenocarcinoma	Adenocarcinoma
H08	D09A1676-B30-P1	D09A1676-B30-P1	Paracancer	Gastric mucosa	Acidous mucosa
H09	D09A1677-B30-C1	D09A1677-B30-C1	cancer	Adenocarcinoma	Adenocarcinoma
H10	D09A1677-B30-P1	D09A1677-B30-P1	Paracancer	Gastric mucosa	Acidous mucosa
H11	D09A1684-B30-C1	D09A1684-B30-C1	cancer	Adenocarcinoma	Adenocarcinoma
H12	D09A1684-B30-P1	D09A1684-B30-P1	Paracancer	Gastric mucosa	Acidous mucosa
H13	D09A1685-B30-C1	D09A1685-B30-C1	cancer	Adenocarcinoma	Adenocarcinoma
H14	D09A1685-B30-P1	D09A1685-B30-P1	Paracancer	Gastric mucosa	Acidous mucosa
H15	D09A1688-B30-C1	D09A1688-B30-C1	cancer	Adenocarcinoma	Adenocarcinoma
H16	D09A1688-B30-P1	D09A1688-B30-P1	Paracancer	Gastric mucosa	Acidous mucosa
H17	D09A1689-B30-C1	D09A1689-B30-C1	cancer	Adenocarcinoma	Adenocarcinoma
H18	D09A1689-B30-P1	D09A1689-B30-P1	Paracancer	Gastric mucosa	Acidous mucosa
I01	D09A1691-B30-C1	D09A1691-B30-C1	cancer	Adenocarcinoma	Adenocarcinoma
I02	D09A1691-B30-P1	D09A1691-B30-P1	Paracancer	Gastric mucosa	Acidous mucosa
I03	D09A1747-B30-C1	D09A1747-B30-C1	cancer	Adenocarcinoma	Adenocarcinoma
I04	D09A1747-B30-P1	D09A1747-B30-P1	Paracancer	Gastric mucosa	Acidous mucosa
I05	D09A1750-B30-C1	D09A1750-B30-C1	cancer	Adenocarcinoma	Adenocarcinoma
I06	D09A1750-B30-P1	D09A1750-B30-P1	Paracancer	Gastric mucosa	Acidous mucosa
I07	D09A1752-B30-C1	D09A1752-B30-C1	cancer	Adenocarcinoma	Adenocarcinoma
I08	D09A1752-B30-P1	D09A1752-B30-P1	Paracancer	Gastric mucosa	Acidous mucosa
I09	D09A1755-B30-C1	D09A1755-B30-C1	cancer	Adenocarcinoma	Adenocarcinoma
I10	D09A1755-B30-P1	D09A1755-B30-P1	Paracancer	Gastric mucosa	Acidous mucosa
I11	D09A1756-B30-C1	D09A1756-B30-C1	cancer	Adenocarcinoma	Adenocarcinoma
I12	D09A1756-B30-P1	D09A1756-B30-P1	Paracancer	Gastric mucosa	Acidous mucosa
I13	D09A1757-B30-C1	D09A1757-B30-C1	cancer	Adenocarcinoma	Adenocarcinoma
I14	D09A1757-B30-P1	D09A1757-B30-P1	Paracancer	Gastric mucosa	Acidous mucosa
I15	D09A1758-B30-C1	D09A1758-B30-C1	cancer	Adenocarcinoma	Adenocarcinoma
I16	D09A1758-B30-P1	D09A1758-B30-P1	Paracancer	Gastric mucosa	Acidous mucosa
I17	D09A1759-B30-C1	D09A1759-B30-C1	cancer	Adenocarcinoma	Adenocarcinoma
I18	D09A1759-B30-P1	D09A1759-B30-P1	Paracancer	Gastric mucosa	Acidous mucosa
J01	D09A1760-B30-C1	D09A1760-B30-C1	cancer	Adenocarcinoma	Adenocarcinoma
J02	D09A1760-B30-P1	D09A1760-B30-P1	Paracancer	Gastric mucosa	Acidous mucosa
J03	D09A1762-B30-C1	D09A1762-B30-C1	cancer	Adenocarcinoma	Adenocarcinoma
J04	D09A1762-B30-P1	D09A1762-B30-P1	Paracancer	Gastric mucosa	Acidous mucosa
J05	D09A1766-B30-C1	D09A1766-B30-C1	cancer	Adenocarcinoma	Adenocarcinoma
J06	D09A1766-B30-P1	D09A1766-B30-P1	Paracancer	Gastric mucosa	Acidous mucosa
J07	D09A1769-B30-C1	D09A1769-B30-C1	cancer	Adenocarcinoma	Adenocarcinoma
J08	D09A1769-B30-P1	D09A1769-B30-P1	Paracancer	Gastric mucosa	Acidous mucosa
J09	D09A1170-B30-C1	D09A1170-B30-C1	cancer	Adenocarcinoma	Adenocarcinoma
J10	D09A1223-B30-C1	D09A1223-B30-C1	cancer	Adenocarcinoma	Adenocarcinoma
J11	D09A1228-B30-C1	D09A1228-B30-C1	cancer	Adenocarcinoma	Adenocarcinoma
J12	D09A1236-B30-C1	D09A1236-B30-C1	cancer	Adenocarcinoma	Adenocarcinoma
J13	D09A1238-B30-C1	D09A1238-B30-C1	cancer	Adenocarcinoma	Adenocarcinoma
J14	D09A1246-B30-C1	D09A1246-B30-C1	cancer	Adenocarcinoma	Adenocarcinoma
J15	D09A1258-B30-C1	D09A1258-B30-C1	cancer	Adenocarcinoma	Adenocarcinoma
J16	D09A1281-B30-C1	D09A1281-B30-C1	cancer	Adenocarcinoma	Adenocarcinoma
J17	D09A1491-B30-C1	D09A1491-B30-C1	cancer	Adenocarcinoma	Adenocarcinoma
J18	D09A1748-B30-C1	D09A1748-B30-C1	cancer	Adenocarcinoma	Adenocarcinoma
K01	Anchor points
